# Supplementary material for: Blastocystis presence alters gut archaeal communities and metabolic functions in Tibetan antelopes (Pantholops hodgsonii)
Source: Front Vet Sci. 2025 Dec 23;12:1744013. doi: 10.3389/fvets.2025.1744013 (PMC12771539; doi:10.3389/fvets.2025.1744013)
Supplement: Supplementary file 1 [file Table_1.xlsx]

## Sheet: ST1
Supplementary Table 1: Detailed information of 463 non-redundant archaeal MAGs from the gut microbiota of Tibetan antelopes.
Genome ID	Completeness	Contamination	Completeness_Model_Used	Coding_Density	Contig_N50	Average_Gene_Length	Genome_Size	GC_Content	Total_Coding_Sequences	Total_Contigs	Max_Contig_Length	Kindom	Phylum	Class	Order	Family	Genus	Species
QH1.bin.47	69.73	1.56	Neural Network (Specific Model)	0.903	15021	287.68297213622293	1540615	0.32	1615	161	56767	Archaea	Methanobacteriota	Methanobacteria	Methanobacteriales	Methanobacteriaceae	Methanobrevibacter_A	NA
TP20200815-DZC51_DT2009055521-1_bin.286	84.98	1.22	Neural Network (Specific Model)	0.827	5928	294.03889515219845	1890764	0.32	1774	385	52281	Archaea	Methanobacteriota	Methanobacteria	Methanobacteriales	Methanobacteriaceae	Methanobrevibacter	NA
TP20200815-DZC59_DT2009055529-1_bin.75	91.05	0.3	Neural Network (Specific Model)	0.89	121650	288.24785801713585	1584274	0.47	1634	33	394499	Archaea	Halobacteriota	Methanomicrobia	Methanomicrobiales	Methanocorpusculaceae	Methanocorpusculum	Methanocorpusculum sp017408885
TP20200814-DZC109_DT2009055437-1_bin.353	72.47	0.7	Neural Network (Specific Model)	0.868	3320	315.52484939759034	1447680	0.33	1328	464	13161	Archaea	Methanobacteriota	Methanobacteria	Methanobacteriales	Methanobacteriaceae	Methanobrevibacter	NA
TP20200814-DZC37_DT2009055365-1_bin.17	83.1	0.25	Neural Network (Specific Model)	0.902	85676	284.9561343385881	1379618	0.46	1459	27	200386	Archaea	Halobacteriota	Methanomicrobia	Methanomicrobiales	Methanocorpusculaceae	Methanocorpusculum	Methanocorpusculum sp017408885
TP20200815-DZC12_DT2009055482-1_bin.231	93.66	1.32	Neural Network (Specific Model)	0.902	25394	314.293543136191	1924263	0.32	1843	112	99736	Archaea	Methanobacteriota	Methanobacteria	Methanobacteriales	Methanobacteriaceae	Methanobrevibacter_A	NA
TP20200815-DZC53_DT2009055523-1_bin.164	97.56	0.21	Neural Network (Specific Model)	0.914	55464	303.5404255319149	1400621	0.45	1410	46	121374	Archaea	Thermoplasmatota	Thermoplasmata	Methanomassiliicoccales	Methanomethylophilaceae	SIG5	SIG5 sp015063195
TP20200815-DZC71_DT2009055541-1_bin.141	66.96	0.44	Neural Network (Specific Model)	0.919	3882	244.1508120649652	1028294	0.62	1293	301	12218	Archaea	Thermoplasmatota	Thermoplasmata	Methanomassiliicoccales	Methanomethylophilaceae	UBA71	NA
TP20200815-DZC8_DT2009055478-1_bin.185	84.86	0.61	Neural Network (Specific Model)	0.928	4158	325.9373601789709	1880612	0.32	1788	508	16170	Archaea	Methanobacteriota	Methanobacteria	Methanobacteriales	Methanobacteriaceae	Methanobrevibacter_A	NA
XJ5.bin.35	79.97	0.06	Neural Network (Specific Model)	0.876	42314	280.99318040917547	1548260	0.47	1613	54	87224	Archaea	Halobacteriota	Methanomicrobia	Methanomicrobiales	Methanocorpusculaceae	Methanocorpusculum	NA
QH2.bin.40	88.28	0.79	Neural Network (Specific Model)	0.869	38862	292.6827896512936	1794563	0.31	1778	92	109299	Archaea	Methanobacteriota	Methanobacteria	Methanobacteriales	Methanobacteriaceae	Methanosphaera	NA
XJ20.bin.13	88.76	0.07	Neural Network (Specific Model)	0.877	51079	336.62867647058823	1564258	0.32	1360	60	106123	Archaea	Methanobacteriota	Methanobacteria	Methanobacteriales	Methanobacteriaceae	Methanosphaera	NA
TP20200815-DZC70_DT2009055540-1_bin.265	97.74	2.4	Neural Network (Specific Model)	0.902	35908	320.12668840242196	2282137	0.35	2147	102	113486	Archaea	Methanobacteriota	Methanobacteria	Methanobacteriales	Methanobacteriaceae	Methanobrevibacter_A	NA
TP20200825-WDL49_DT2009055602-1_bin.101	62.37	0.03	Neural Network (Specific Model)	0.881	2933	330.27762557077625	1230093	0.34	1095	434	13099	Archaea	Methanobacteriota	Methanobacteria	Methanobacteriales	Methanobacteriaceae	Methanobrevibacter	NA
XJ20.bin.36	73.05	1.1	Neural Network (Specific Model)	0.897	76542	309.2511600928074	1781058	0.32	1724	52	187859	Archaea	Methanobacteriota	Methanobacteria	Methanobacteriales	Methanobacteriaceae	Methanobrevibacter_A	NA
XJ10.bin.70	82.7	0.75	Neural Network (Specific Model)	0.804	6911	274.8706552706553	1799726	0.32	1755	317	58668	Archaea	Methanobacteriota	Methanobacteria	Methanobacteriales	Methanobacteriaceae	Methanobrevibacter	NA
TP20200814-DZC49_DT2009055377-1_bin.409	89.74	4.85	Neural Network (Specific Model)	0.822	8338	299.50732984293194	2085645	0.32	1910	329	52277	Archaea	Methanobacteriota	Methanobacteria	Methanobacteriales	Methanobacteriaceae	Methanobrevibacter	NA
TP20200815-DZC24_DT2009055494-1_bin.427	74.11	0.15	Neural Network (Specific Model)	0.939	3170	303.4954829742877	1393002	0.33	1439	475	12752	Archaea	Methanobacteriota	Methanobacteria	Methanobacteriales	Methanobacteriaceae	Methanobrevibacter_A	NA
TP20200815-DZC26_DT2009055496-1_bin.156	84.14	0.35	Neural Network (Specific Model)	0.827	5000	298.05137395459974	1807916	0.32	1674	424	21616	Archaea	Methanobacteriota	Methanobacteria	Methanobacteriales	Methanobacteriaceae	Methanobrevibacter	NA
TP20200815-DZC49_DT2009055519-1_bin.188	55.76	0.91	Neural Network (Specific Model)	0.931	3281	244.78051181102362	799346	0.45	1016	261	10010	Archaea	Thermoplasmatota	Thermoplasmata	Methanomassiliicoccales	Methanomethylophilaceae	SIG5	SIG5 sp015063195
TP20200815-DZC53_DT2009055523-1_bin.32	97.33	2.65	Neural Network (Specific Model)	0.894	34533	318.3561887800534	2395928	0.33	2246	124	77125	Archaea	Methanobacteriota	Methanobacteria	Methanobacteriales	Methanobacteriaceae	Methanobrevibacter_A	NA
TP20200825-WDL57_DT2009055605-1_bin.63	95.36	0.51	Neural Network (Specific Model)	0.921	18364	287.664095371669	1332586	0.46	1426	116	69210	Archaea	Thermoplasmatota	Thermoplasmata	Methanomassiliicoccales	Methanomethylophilaceae	SIG5	SIG5 sp015063195
XZ5.bin.55	83.38	1.2	Neural Network (Specific Model)	0.879	34319	297.5143964562569	1830975	0.35	1806	78	104524	Archaea	Methanobacteriota	Methanobacteria	Methanobacteriales	Methanobacteriaceae	Methanobrevibacter_A	NA
TP20200815-DZC66_DT2009055536-1_bin.240	76.62	0.96	Neural Network (Specific Model)	0.913	5997	295.84619478445984	1822968	0.33	1879	391	26874	Archaea	Methanobacteriota	Methanobacteria	Methanobacteriales	Methanobacteriaceae	Methanobrevibacter_A	NA
XJ17.bin.39	99.6	2.09	Neural Network (Specific Model)	0.845	48999	327.3739328400683	2041701	0.31	1757	67	186345	Archaea	Methanobacteriota	Methanobacteria	Methanobacteriales	Methanobacteriaceae	Methanosphaera	NA
XZ10.bin.2	89.55	2.64	Neural Network (Specific Model)	0.884	25601	307.96358670914884	2293467	0.31	2197	152	76905	Archaea	Methanobacteriota	Methanobacteria	Methanobacteriales	Methanobacteriaceae	Methanobrevibacter_A	NA
QH10.bin.98	57.46	0.05	Neural Network (Specific Model)	0.813	132586	320.2639780018332	1289087	0.32	1091	14	266926	Archaea	Methanobacteriota	Methanobacteria	Methanobacteriales	Methanobacteriaceae	Methanobrevibacter	NA
QH12.bin.33	96.97	0.11	Neural Network (Specific Model)	0.874	16254	306.2429313329487	1820797	0.36	1733	163	67708	Archaea	Methanobacteriota	Methanobacteria	Methanobacteriales	Methanobacteriaceae	Methanosphaera	NA
TP20200815-DZC38_DT2009055508-1_bin.186	90.55	0.68	Neural Network (Specific Model)	0.915	13545	284.54993429697765	1417704	0.54	1522	157	34875	Archaea	Thermoplasmatota	Thermoplasmata	Methanomassiliicoccales	Methanomethylophilaceae	UBA71	UBA71 sp017935945
TP20200824-WDL1_DT2009055561-1_bin.151	87.11	0.22	Neural Network (Specific Model)	0.922	10503	281.8141459744169	1215135	0.46	1329	157	60554	Archaea	Thermoplasmatota	Thermoplasmata	Methanomassiliicoccales	Methanomethylophilaceae	SIG5	SIG5 sp015063195
TP20200812-DBC51_DT2009055274-1_bin.203	68.47	0.23	Neural Network (Specific Model)	0.851	3366	306.2176245210728	1407338	0.33	1305	456	13254	Archaea	Methanobacteriota	Methanobacteria	Methanobacteriales	Methanobacteriaceae	Methanobrevibacter	NA
TP20200814-DZC121_DT2009055449-1_bin.359	91.09	0.36	Neural Network (Specific Model)	0.895	119051	284.35970333745365	1538849	0.46	1618	25	358803	Archaea	Halobacteriota	Methanomicrobia	Methanomicrobiales	Methanocorpusculaceae	Methanocorpusculum	Methanocorpusculum sp017408885
TP20200814-DZC46_DT2009055374-1_bin.83	96.68	4.96	Neural Network (Specific Model)	0.891	11880	321.50775862068963	2507286	0.31	2320	318	50817	Archaea	Methanobacteriota	Methanobacteria	Methanobacteriales	Methanobacteriaceae	Methanobrevibacter_A	NA
TP20200815-DZC57_DT2009055527-1_bin.323	62.26	0.82	Neural Network (Specific Model)	0.917	3663	261.43293115684884	1203272	0.37	1409	358	11803	Archaea	Methanobacteriota	Methanobacteria	Methanobacteriales	Methanobacteriaceae	Methanobrevibacter_A	NA
XZ16.bin.80	78.6	1.62	Neural Network (Specific Model)	0.802	7628	279.17395833333336	2004536	0.32	1920	322	41353	Archaea	Methanobacteriota	Methanobacteria	Methanobacteriales	Methanobacteriaceae	Methanobrevibacter	NA
QH2.bin.57	92.5	4.15	Neural Network (Specific Model)	0.893	30167	297.414899120538	1927458	0.36	1933	94	110260	Archaea	Methanobacteriota	Methanobacteria	Methanobacteriales	Methanobacteriaceae	Methanobrevibacter_A	NA
QH6.bin.142	85.85	0.13	Neural Network (Specific Model)	0.916	14016	272.1573033707865	1268084	0.36	1424	133	48280	Archaea	Methanobacteriota	Methanobacteria	Methanobacteriales	Methanobacteriaceae	Methanobrevibacter_A	NA
TP20200815-DZC26_DT2009055496-1_bin.68	85.03	0.45	Neural Network (Specific Model)	0.915	7575	308.5032822757112	1845555	0.33	1828	331	25492	Archaea	Methanobacteriota	Methanobacteria	Methanobacteriales	Methanobacteriaceae	Methanobrevibacter_A	NA
TP20200815-DZC74_DT2009055544-1_bin.379	80.33	0.22	Neural Network (Specific Model)	0.904	23837	280.88958333333335	1339184	0.47	1440	98	72865	Archaea	Halobacteriota	Methanomicrobia	Methanomicrobiales	Methanocorpusculaceae	Methanocorpusculum	Methanocorpusculum sp017408885
TP20200815-DZC75_DT2009055545-1_bin.60	92.35	0.77	Neural Network (Specific Model)	0.915	13167	281.35183989670753	1425767	0.54	1549	153	42931	Archaea	Thermoplasmatota	Thermoplasmata	Methanomassiliicoccales	Methanomethylophilaceae	UBA71	UBA71 sp017935945
TP20200814-DZC142_DT2009055470-1_bin.368	73.35	1.08	Neural Network (Specific Model)	0.931	3222	295.62982341399606	1453426	0.32	1529	469	15166	Archaea	Methanobacteriota	Methanobacteria	Methanobacteriales	Methanobacteriaceae	Methanobrevibacter_A	NA
TP20200825-WDL25_DT2009055596-1_bin.298	99.1	0.23	Neural Network (Specific Model)	0.903	62580	306.43333333333334	1645273	0.54	1620	49	269908	Archaea	Thermoplasmatota	Thermoplasmata	Methanomassiliicoccales	Methanomethylophilaceae	UBA71	UBA71 sp017935945
XZ9.bin.4	98.9	0.69	Neural Network (Specific Model)	0.822	30080	318.35334309419227	2380062	0.32	2049	141	96122	Archaea	Methanobacteriota	Methanobacteria	Methanobacteriales	Methanobacteriaceae	Methanosphaera	NA
TP20200814-DZC40_DT2009055368-1_bin.112	79.18	3.57	Neural Network (Specific Model)	0.905	9548	261.27627000695895	1241482	0.47	1437	188	30099	Archaea	Halobacteriota	Methanomicrobia	Methanomicrobiales	Methanocorpusculaceae	Methanocorpusculum	Methanocorpusculum sp017408885
TP20200815-DZC20_DT2009055490-1_bin.96	76.78	0.92	Neural Network (Specific Model)	0.886	26707	309.72113163972284	1813404	0.37	1732	110	59710	Archaea	Methanobacteriota	Methanobacteria	Methanobacteriales	Methanobacteriaceae	Methanobrevibacter_A	NA
XJ22.bin.137	97.11	0.21	Neural Network (Specific Model)	0.816	16696	299.7941757156959	2230484	0.32	2026	208	80086	Archaea	Methanobacteriota	Methanobacteria	Methanobacteriales	Methanobacteriaceae	Methanobrevibacter	NA
XZ16.bin.55	99.97	4.43	Neural Network (Specific Model)	0.88	38323	315.1585119288314	2654617	0.31	2473	153	113257	Archaea	Methanobacteriota	Methanobacteria	Methanobacteriales	Methanobacteriaceae	Methanobrevibacter_A	NA
TP20200814-DZC100_DT2009055428-1_bin.361	60.73	1.59	Neural Network (Specific Model)	0.878	11218	266.09437086092714	1095276	0.48	1208	134	36126	Archaea	Halobacteriota	Methanomicrobia	Methanomicrobiales	Methanocorpusculaceae	Methanocorpusculum	NA
TP20200814-DZC27_DT2009055355-1_bin.229	73.4	0.37	Neural Network (Specific Model)	0.865	3350	317.87047756874097	1521531	0.33	1382	489	16286	Archaea	Methanobacteriota	Methanobacteria	Methanobacteriales	Methanobacteriaceae	Methanobrevibacter	NA
TP20200814-DZC76_DT2009055404-1_bin.21	70.48	0.85	Neural Network (Specific Model)	0.886	15140	275.2698039215686	1185667	0.48	1275	98	60158	Archaea	Halobacteriota	Methanomicrobia	Methanomicrobiales	Methanocorpusculaceae	Methanocorpusculum	NA
TP20200814-DZC76_DT2009055404-1_bin.283	90.41	0.38	Neural Network (Specific Model)	0.916	12539	283.01706036745406	1410382	0.54	1524	168	65959	Archaea	Thermoplasmatota	Thermoplasmata	Methanomassiliicoccales	Methanomethylophilaceae	UBA71	UBA71 sp017935945
TP20200815-DZC31_DT2009055501-1_bin.101	83.72	0.29	Neural Network (Specific Model)	0.894	67128	284.7104591836735	1494364	0.47	1568	43	120392	Archaea	Halobacteriota	Methanomicrobia	Methanomicrobiales	Methanocorpusculaceae	Methanocorpusculum	Methanocorpusculum sp017408885
TP20200815-DZC61_DT2009055531-1_bin.316	86.89	0.33	Neural Network (Specific Model)	0.92	6129	313.22498618021007	1844156	0.32	1809	384	33953	Archaea	Methanobacteriota	Methanobacteria	Methanobacteriales	Methanobacteriaceae	Methanobrevibacter_A	NA
TP20200815-DZC73_DT2009055543-1_bin.126	66.87	0.17	Neural Network (Specific Model)	0.872	3129	313.2116968698517	1307296	0.33	1214	446	13146	Archaea	Methanobacteriota	Methanobacteria	Methanobacteriales	Methanobacteriaceae	Methanobrevibacter	NA
TP20200824-WDL54_DT2009055572-1_bin.128	56.54	0.23	Neural Network (Specific Model)	0.921	3327	247.7348623853211	877021	0.45	1090	280	12922	Archaea	Thermoplasmatota	Thermoplasmata	Methanomassiliicoccales	Methanomethylophilaceae	SIG5	SIG5 sp015063195
QH21.bin.30	99.86	0.38	Neural Network (Specific Model)	0.85	40862	300.22818086225027	2012817	0.28	1902	79	126635	Archaea	Methanobacteriota	Methanobacteria	Methanobacteriales	Methanobacteriaceae	Methanobrevibacter_A	Methanobrevibacter_A oralis
TP20200814-DZC103_DT2009055431-1_bin.61	87.23	0.97	Neural Network (Specific Model)	0.913	10494	288.2850729517396	1684968	0.37	1782	221	44572	Archaea	Methanobacteriota	Methanobacteria	Methanobacteriales	Methanobacteriaceae	Methanobrevibacter_A	NA
TP20200814-DZC53_DT2009055381-1_bin.105	83.1	0.2	Neural Network (Specific Model)	0.894	22035	278.30528375733854	1428574	0.47	1533	97	58120	Archaea	Halobacteriota	Methanomicrobia	Methanomicrobiales	Methanocorpusculaceae	Methanocorpusculum	Methanocorpusculum sp017408885
TP20200814-DZC92_DT2009055420-1_bin.293	83.03	0.46	Neural Network (Specific Model)	0.925	5971	290.0663420572124	1543617	0.37	1643	313	27399	Archaea	Methanobacteriota	Methanobacteria	Methanobacteriales	Methanobacteriaceae	Methanobrevibacter_A	NA
TP20200815-DZC43_DT2009055513-1_bin.277	74.83	0.67	Neural Network (Specific Model)	0.866	3458	320.43475274725273	1615610	0.33	1456	502	22029	Archaea	Methanobacteriota	Methanobacteria	Methanobacteriales	Methanobacteriaceae	Methanobrevibacter	NA
TP20200815-DZC68_DT2009055538-1_bin.178	61.65	1.73	Neural Network (Specific Model)	0.909	6810	256.4870426829268	1108267	0.52	1312	219	21767	Archaea	Halobacteriota	Methanomicrobia	Methanomicrobiales	Methanocorpusculaceae	Methanocorpusculum	Methanocorpusculum sp017622255
TP20200824-WDL28_DT2009055566-1_bin.141	98.84	0.27	Neural Network (Specific Model)	0.918	60343	305	1496321	0.45	1505	73	125777	Archaea	Thermoplasmatota	Thermoplasmata	Methanomassiliicoccales	Methanomethylophilaceae	SIG5	SIG5 sp015063195
XJ19.bin.41	76.55	1.36	Neural Network (Specific Model)	0.867	39007	343.03932584269666	1900767	0.31	1602	91	169225	Archaea	Methanobacteriota	Methanobacteria	Methanobacteriales	Methanobacteriaceae	Methanosphaera	NA
XZ16.bin.71	95.36	1.13	Neural Network (Specific Model)	0.901	33504	286.8141403320836	1779893	0.36	1867	89	105195	Archaea	Methanobacteriota	Methanobacteria	Methanobacteriales	Methanobacteriaceae	Methanobrevibacter_A	NA
TP20200814-DZC58_DT2009055386-1_bin.279	82.7	0.16	Neural Network (Specific Model)	0.84	4739	309.77076826983136	1770202	0.33	1601	432	21718	Archaea	Methanobacteriota	Methanobacteria	Methanobacteriales	Methanobacteriaceae	Methanobrevibacter	NA
TP20200815-DZC19_DT2009055489-1_bin.79	95.78	2.48	Neural Network (Specific Model)	0.879	21275	300.8646907216495	2388153	0.37	2328	182	74427	Archaea	Methanobacteriota	Methanobacteria	Methanobacteriales	Methanobacteriaceae	Methanobrevibacter_A	NA
XJ20.bin.84	92.6	0.26	Neural Network (Specific Model)	0.871	35586	305.32131758856434	1690305	0.36	1609	92	191469	Archaea	Methanobacteriota	Methanobacteria	Methanobacteriales	Methanobacteriaceae	Methanosphaera	NA
XJ20.bin.87	91.16	1.27	Neural Network (Specific Model)	0.887	63532	322.55716675962077	1954865	0.36	1793	49	126610	Archaea	Methanobacteriota	Methanobacteria	Methanobacteriales	Methanobacteriaceae	Methanobrevibacter_A	NA
TP20200814-DZC10_DT2009055435-1_bin.112	74.47	0.16	Neural Network (Specific Model)	0.86	3918	321.43178519593613	1543609	0.33	1378	437	27746	Archaea	Methanobacteriota	Methanobacteria	Methanobacteriales	Methanobacteriaceae	Methanobrevibacter	NA
TP20200814-DZC70_DT2009055398-1_bin.48	85.33	2.16	Neural Network (Specific Model)	0.912	11253	290.1938997821351	1750106	0.37	1836	222	40316	Archaea	Methanobacteriota	Methanobacteria	Methanobacteriales	Methanobacteriaceae	Methanobrevibacter_A	NA
TP20200815-DZC48_DT2009055518-1_bin.191	82.74	0.58	Neural Network (Specific Model)	0.848	5056	323.2020757020757	1871470	0.33	1638	441	22807	Archaea	Methanobacteriota	Methanobacteria	Methanobacteriales	Methanobacteriaceae	Methanobrevibacter	NA
TP20200815-DZC9_DT2009055479-1_bin.114	85.18	3.68	Neural Network (Specific Model)	0.903	37905	308.91811279826464	1889966	0.32	1844	84	116453	Archaea	Methanobacteriota	Methanobacteria	Methanobacteriales	Methanobacteriaceae	Methanobrevibacter_A	NA
XJ19.bin.62	87.35	0.56	Neural Network (Specific Model)	0.864	12264	318.8828689370485	2142561	0.33	1938	248	48623	Archaea	Methanobacteriota	Methanobacteria	Methanobacteriales	Methanobacteriaceae	Methanosphaera	NA
XZ14.bin.23	50.55	0.44	Neural Network (Specific Model)	0.902	4777	276.17869718309856	1040781	0.37	1136	232	23450	Archaea	Methanobacteriota	Methanobacteria	Methanobacteriales	Methanobacteriaceae	Methanobrevibacter_A	NA
TP20200814-DZC127_DT2009055455-1_bin.123	52.91	0.55	Neural Network (Specific Model)	0.9	2932	353.00218340611355	1076798	0.34	916	385	12646	Archaea	Methanobacteriota	Methanobacteria	Methanobacteriales	Methanobacteriaceae	Methanobrevibacter	NA
TP20200814-DZC31_DT2009055359-1_bin.101	54.92	0.99	Neural Network (Specific Model)	0.907	5644	244.96534653465346	815976	0.52	1010	173	20714	Archaea	Halobacteriota	Methanomicrobia	Methanomicrobiales	Methanocorpusculaceae	Methanocorpusculum	Methanocorpusculum sp017622255
TP20200815-DZC62_DT2009055532-1_bin.228	80.89	1.11	Neural Network (Specific Model)	0.829	5190	291.27293844367017	1812913	0.32	1722	417	21568	Archaea	Methanobacteriota	Methanobacteria	Methanobacteriales	Methanobacteriaceae	Methanobrevibacter	NA
TP20200815-DZC8_DT2009055478-1_bin.48	71.9	0.11	Neural Network (Specific Model)	0.87	3545	327.79362549800794	1418267	0.33	1255	429	21945	Archaea	Methanobacteriota	Methanobacteria	Methanobacteriales	Methanobacteriaceae	Methanobrevibacter	NA
TP20200814-DZC46_DT2009055374-1_bin.74	94.76	0.82	Neural Network (Specific Model)	0.894	18378	298.458435809149	2032925	0.37	2033	190	50178	Archaea	Methanobacteriota	Methanobacteria	Methanobacteriales	Methanobacteriaceae	Methanobrevibacter_A	NA
TP20200815-DZC12_DT2009055482-1_bin.101	95.14	0.67	Neural Network (Specific Model)	0.904	8446	323.67628205128204	2341899	0.31	2184	381	33905	Archaea	Methanobacteriota	Methanobacteria	Methanobacteriales	Methanobacteriaceae	Methanobrevibacter_A	NA
TP20200815-DZC19_DT2009055489-1_bin.214	89.7	0	Neural Network (Specific Model)	0.918	10931	277.21629213483146	1286803	0.45	1424	161	31475	Archaea	Thermoplasmatota	Thermoplasmata	Methanomassiliicoccales	Methanomethylophilaceae	SIG5	SIG5 sp015063195
QH3.bin.27	52.74	0.87	Neural Network (Specific Model)	0.91	14150	259.9481424148607	1105523	0.32	1292	114	98216	Archaea	Methanobacteriota	Methanobacteria	Methanobacteriales	Methanobacteriaceae	Methanobrevibacter_A	NA
TP20200812-DBC20_DT2009055243-1_bin.169	82.18	1.09	Neural Network (Specific Model)	0.834	5054	310.776802507837	1780977	0.32	1595	413	19604	Archaea	Methanobacteriota	Methanobacteria	Methanobacteriales	Methanobacteriaceae	Methanobrevibacter	NA
TP20200814-DZC27_DT2009055355-1_bin.49	85.3	1.01	Neural Network (Specific Model)	0.871	22073	277.7092241905925	1562555	0.47	1637	102	71670	Archaea	Halobacteriota	Methanomicrobia	Methanomicrobiales	Methanocorpusculaceae	Methanocorpusculum	NA
XJ18.bin.17	97.06	1.3	Neural Network (Specific Model)	0.843	56872	326.06038781163437	2093569	0.3	1805	67	134628	Archaea	Methanobacteriota	Methanobacteria	Methanobacteriales	Methanobacteriaceae	Methanosphaera	NA
XZ11.bin.45	84.77	2.61	Neural Network (Specific Model)	0.806	13226	288.03908794788276	1974036	0.32	1842	206	52817	Archaea	Methanobacteriota	Methanobacteria	Methanobacteriales	Methanobacteriaceae	Methanobrevibacter	NA
QH3.bin.60	77.13	3.6	Neural Network (Specific Model)	0.894	23518	299.34978408389884	1626113	0.37	1621	106	65987	Archaea	Methanobacteriota	Methanobacteria	Methanobacteriales	Methanobacteriaceae	Methanobrevibacter_A	NA
QH4.bin.42	95.72	0.2	Neural Network (Specific Model)	0.808	136772	315.16015410016513	2124829	0.31	1817	21	354967	Archaea	Methanobacteriota	Methanobacteria	Methanobacteriales	Methanobacteriaceae	Methanobrevibacter	NA
TP20200814-DZC53_DT2009055381-1_bin.172	89.14	1.57	Neural Network (Specific Model)	0.834	6033	309.5134041476985	2200020	0.32	1977	458	43807	Archaea	Methanobacteriota	Methanobacteria	Methanobacteriales	Methanobacteriaceae	Methanobrevibacter	NA
XZ14.bin.10	53.92	0.3	Neural Network (Specific Model)	0.869	40255	298.1029748283753	898391	0.35	874	37	85126	Archaea	Methanobacteriota	Methanobacteria	Methanobacteriales	Methanobacteriaceae	Methanosphaera	NA
TP20200814-DZC85_DT2009055413-1_bin.221	90.7	1.12	Neural Network (Specific Model)	0.912	7523	271.85723350253807	1407207	0.54	1576	240	23346	Archaea	Thermoplasmatota	Thermoplasmata	Methanomassiliicoccales	Methanomethylophilaceae	UBA71	UBA71 sp017935945
TP20200814-DZC51_DT2009055379-1_bin.31	86.14	1.25	Neural Network (Specific Model)	0.896	27492	280.7996231155779	1494209	0.47	1592	87	96375	Archaea	Halobacteriota	Methanomicrobia	Methanomicrobiales	Methanocorpusculaceae	Methanocorpusculum	Methanocorpusculum sp017408885
TP20200815-DZC24_DT2009055494-1_bin.52	80.81	0.28	Neural Network (Specific Model)	0.897	22503	276.2892998678996	1395641	0.51	1514	92	82843	Archaea	Halobacteriota	Methanomicrobia	Methanomicrobiales	Methanocorpusculaceae	Methanocorpusculum	Methanocorpusculum sp017622255
XJ19.bin.88	59.32	0.36	Neural Network (Specific Model)	0.884	48787	304.4949573312646	1330314	0.35	1289	38	96753	Archaea	Methanobacteriota	Methanobacteria	Methanobacteriales	Methanobacteriaceae	Methanobrevibacter_A	NA
QH5.bin.12	98.17	0.28	Neural Network (Specific Model)	0.811	132562	320.8531618435155	2214928	0.31	1866	24	355003	Archaea	Methanobacteriota	Methanobacteria	Methanobacteriales	Methanobacteriaceae	Methanobrevibacter	NA
TP20200814-DZC72_DT2009055400-1_bin.59	90.51	0.54	Neural Network (Specific Model)	0.911	12795	280.98568360773083	1288893	0.45	1397	145	39757	Archaea	Thermoplasmatota	Thermoplasmata	Methanomassiliicoccales	Methanomethylophilaceae	SIG5	SIG5 sp015063195
TP20200814-DZC115_DT2009055443-1_bin.64	86.16	1.02	Neural Network (Specific Model)	0.875	25233	282.97827363476216	1648636	0.47	1703	99	70969	Archaea	Halobacteriota	Methanomicrobia	Methanomicrobiales	Methanocorpusculaceae	Methanocorpusculum	NA
TP20200814-DZC68_DT2009055396-1_bin.225	82.25	0.08	Neural Network (Specific Model)	0.894	93796	286.03251493032514	1443462	0.46	1507	20	351139	Archaea	Halobacteriota	Methanomicrobia	Methanomicrobiales	Methanocorpusculaceae	Methanocorpusculum	Methanocorpusculum sp017408885
TP20200814-DZC93_DT2009055421-1_bin.68	90.69	2.54	Neural Network (Specific Model)	0.89	15413	297.1759348034516	2085424	0.37	2086	203	51590	Archaea	Methanobacteriota	Methanobacteria	Methanobacteriales	Methanobacteriaceae	Methanobrevibacter_A	NA
TP20200815-DZC71_DT2009055541-1_bin.282	72.63	0.61	Neural Network (Specific Model)	0.896	11516	265.95142002989536	1188703	0.51	1338	132	36938	Archaea	Halobacteriota	Methanomicrobia	Methanomicrobiales	Methanocorpusculaceae	Methanocorpusculum	Methanocorpusculum sp017622255
TP20200825-WDL13_DT2009055594-1_bin.129	96.69	0.13	Neural Network (Specific Model)	0.92	37238	296.10910404624275	1333500	0.46	1384	75	86891	Archaea	Thermoplasmatota	Thermoplasmata	Methanomassiliicoccales	Methanomethylophilaceae	SIG5	SIG5 sp015063195
TP20200825-WDL78_DT2009055609-1_bin.125	91.48	0.68	Neural Network (Specific Model)	0.92	7950	275.7659727207466	1249361	0.46	1393	206	44326	Archaea	Thermoplasmatota	Thermoplasmata	Methanomassiliicoccales	Methanomethylophilaceae	SIG5	SIG5 sp015063195
XZ1.bin.33	73.3	0.75	Neural Network (Specific Model)	0.896	33181	320.63803680981596	1571918	0.36	1467	67	103919	Archaea	Methanobacteriota	Methanobacteria	Methanobacteriales	Methanobacteriaceae	Methanobrevibacter_A	NA
TP20200814-DZC105_DT2009055433-1_bin.398	78.01	0.68	Neural Network (Specific Model)	0.913	7370	289.81433021806856	1525430	0.36	1605	264	57821	Archaea	Methanobacteriota	Methanobacteria	Methanobacteriales	Methanobacteriaceae	Methanobrevibacter_A	NA
TP20200812-DBC58_DT2009055281-1_bin.25	55.71	1.06	Neural Network (Specific Model)	0.893	4606	243.7726510067114	974006	0.48	1192	240	18187	Archaea	Halobacteriota	Methanomicrobia	Methanomicrobiales	Methanocorpusculaceae	Methanocorpusculum	NA
TP20200814-DZC62_DT2009055390-1_bin.178	89.18	0.47	Neural Network (Specific Model)	0.919	10772	280.06201550387595	1293536	0.45	1419	173	38246	Archaea	Thermoplasmatota	Thermoplasmata	Methanomassiliicoccales	Methanomethylophilaceae	SIG5	SIG5 sp015063195
TP20200815-DZC23_DT2009055493-1_bin.200	92.8	0.28	Neural Network (Specific Model)	0.817	10919	308.67180365296804	1985698	0.32	1752	254	54176	Archaea	Methanobacteriota	Methanobacteria	Methanobacteriales	Methanobacteriaceae	Methanobrevibacter	NA
TP20200814-DZC132_DT2009055460-1_bin.4	66.86	1.01	Neural Network (Specific Model)	0.922	3684	245.59181969949915	954585	0.46	1198	287	9261	Archaea	Thermoplasmatota	Thermoplasmata	Methanomassiliicoccales	Methanomethylophilaceae	SIG5	SIG5 sp015063195
TP20200815-DZC44_DT2009055514-1_bin.158	59.4	0.5	Neural Network (Specific Model)	0.922	3351	240.163139329806	883769	0.45	1134	281	11997	Archaea	Thermoplasmatota	Thermoplasmata	Methanomassiliicoccales	Methanomethylophilaceae	SIG5	SIG5 sp015063195
XJ13.bin.58	87.84	0.14	Neural Network (Specific Model)	0.869	34733	281.0175541252194	1653327	0.47	1709	63	87408	Archaea	Halobacteriota	Methanomicrobia	Methanomicrobiales	Methanocorpusculaceae	Methanocorpusculum	NA
TP20200814-DZC93_DT2009055421-1_bin.33	79.61	1	Neural Network (Specific Model)	0.828	5223	285.3149752475247	1670071	0.32	1616	398	17441	Archaea	Methanobacteriota	Methanobacteria	Methanobacteriales	Methanobacteriaceae	Methanobrevibacter	NA
XZ13.bin.55	84.46	0.45	Neural Network (Specific Model)	0.885	20379	313.327868852459	1940818	0.35	1830	126	76007	Archaea	Methanobacteriota	Methanobacteria	Methanobacteriales	Methanobacteriaceae	Methanobrevibacter_A	NA
TP20200815-DZC15_DT2009055485-1_bin.33	95.77	0.47	Neural Network (Specific Model)	0.91	15521	316.18337129840546	1827494	0.33	1756	180	64296	Archaea	Methanobacteriota	Methanobacteria	Methanobacteriales	Methanobacteriaceae	Methanobrevibacter_A	NA
TP20200815-DZC22_DT2009055492-1_bin.22	57.55	0.55	Neural Network (Specific Model)	0.918	3072	244.43410138248848	864686	0.55	1085	290	12237	Archaea	Thermoplasmatota	Thermoplasmata	Methanomassiliicoccales	Methanomethylophilaceae	UBA71	UBA71 sp017935945
TP20200815-DZC33_DT2009055503-1_bin.87	95.17	3.47	Neural Network (Specific Model)	0.886	34721	310.376771833562	2294435	0.37	2187	99	100266	Archaea	Methanobacteriota	Methanobacteria	Methanobacteriales	Methanobacteriaceae	Methanobrevibacter_A	NA
TP20200815-DZC35_DT2009055505-1_bin.14	93.53	2.48	Neural Network (Specific Model)	0.895	15788	313.3242029636282	2334753	0.34	2227	239	50569	Archaea	Methanobacteriota	Methanobacteria	Methanobacteriales	Methanobacteriaceae	Methanobrevibacter_A	NA
TP20200815-DZC49_DT2009055519-1_bin.361	79.93	3.74	Neural Network (Specific Model)	0.901	10601	272.44392523364485	1356778	0.47	1498	186	39994	Archaea	Halobacteriota	Methanomicrobia	Methanomicrobiales	Methanocorpusculaceae	Methanocorpusculum	Methanocorpusculum sp017408885
TP20200824-WDL18_DT2009055565-1_bin.148	93.67	1.19	Neural Network (Specific Model)	0.918	6142	312.71017471736894	1986000	0.32	1946	416	21550	Archaea	Methanobacteriota	Methanobacteria	Methanobacteriales	Methanobacteriaceae	Methanobrevibacter_A	NA
XJ21.bin.8	91.76	0.65	Neural Network (Specific Model)	0.817	13777	294.817	2216050	0.32	2048	237	53665	Archaea	Methanobacteriota	Methanobacteria	Methanobacteriales	Methanobacteriaceae	Methanobrevibacter	NA
QH14.bin.10	81.7	0	Neural Network (Specific Model)	0.917	12779	269.74312590448625	1218576	0.36	1382	131	46636	Archaea	Methanobacteriota	Methanobacteria	Methanobacteriales	Methanobacteriaceae	Methanobrevibacter_A	NA
QH16.bin.10	97.45	0.1	Neural Network (Specific Model)	0.87	45310	304.3890243902439	1720167	0.36	1640	70	109456	Archaea	Methanobacteriota	Methanobacteria	Methanobacteriales	Methanobacteriaceae	Methanosphaera	NA
TP20200812-DBC49_DT2009055272-1_bin.361	84.96	1.73	Neural Network (Specific Model)	0.921	6995	311.22157092614304	1727511	0.33	1706	327	29529	Archaea	Methanobacteriota	Methanobacteria	Methanobacteriales	Methanobacteriaceae	Methanobrevibacter_A	NA
TP20200815-DZC43_DT2009055513-1_bin.301	86.65	0.11	Neural Network (Specific Model)	0.901	255194	287.20918032786886	1455100	0.51	1525	12	425073	Archaea	Halobacteriota	Methanomicrobia	Methanomicrobiales	Methanocorpusculaceae	Methanocorpusculum	Methanocorpusculum sp017622255
XJ17.bin.24	88.76	0.7	Neural Network (Specific Model)	0.889	66758	323.9548746518106	1960369	0.35	1795	49	109961	Archaea	Methanobacteriota	Methanobacteria	Methanobacteriales	Methanobacteriaceae	Methanobrevibacter_A	NA
TP20200814-DZC97_DT2009055425-1_bin.233	63.06	0.41	Neural Network (Specific Model)	0.858	3057	308.74387351778654	1364842	0.33	1265	472	26126	Archaea	Methanobacteriota	Methanobacteria	Methanobacteriales	Methanobacteriaceae	Methanobrevibacter	NA
TP20200815-DZC33_DT2009055503-1_bin.157	89.36	2.14	Neural Network (Specific Model)	0.81	6346	281.18806606286626	1952239	0.32	1877	398	28255	Archaea	Methanobacteriota	Methanobacteria	Methanobacteriales	Methanobacteriaceae	Methanobrevibacter	NA
QH21.bin.60	61.12	0.01	Neural Network (Specific Model)	0.874	159499	304.60689655172416	908534	0.37	870	7	358198	Archaea	Methanobacteriota	Methanobacteria	Methanobacteriales	Methanobacteriaceae	Methanosphaera	NA
TP20200815-DZC46_DT2009055516-1_bin.103	81.73	0.33	Neural Network (Specific Model)	0.915	5180	304.68915801614764	1730335	0.32	1734	396	22212	Archaea	Methanobacteriota	Methanobacteria	Methanobacteriales	Methanobacteriaceae	Methanobrevibacter_A	NA
TP20200815-DZC53_DT2009055523-1_bin.73	90.54	1.77	Neural Network (Specific Model)	0.905	18431	315.2067440574903	1886992	0.33	1809	158	59528	Archaea	Methanobacteriota	Methanobacteria	Methanobacteriales	Methanobacteriaceae	Methanobrevibacter_A	NA
XZ11.bin.38	75.93	1.4	Neural Network (Specific Model)	0.881	31325	293.580946035976	1498461	0.35	1501	66	75933	Archaea	Methanobacteriota	Methanobacteria	Methanobacteriales	Methanobacteriaceae	Methanobrevibacter_A	NA
TP20200812-DBC41_DT2009055264-1_bin.294	84.44	0.23	Neural Network (Specific Model)	0.844	5450	323.2816377171216	1851758	0.33	1612	421	39720	Archaea	Methanobacteriota	Methanobacteria	Methanobacteriales	Methanobacteriaceae	Methanobrevibacter	NA
TP20200815-DZC30_DT2009055500-1_bin.226	61.28	0.16	Neural Network (Specific Model)	0.939	2979	296.00852713178296	1217961	0.32	1290	424	11357	Archaea	Methanobacteriota	Methanobacteria	Methanobacteriales	Methanobacteriaceae	Methanobrevibacter_A	NA
TP20200815-DZC50_DT2009055520-1_bin.146	79.98	0.21	Neural Network (Specific Model)	0.854	3988	318.0149892933619	1563922	0.33	1401	431	19484	Archaea	Methanobacteriota	Methanobacteria	Methanobacteriales	Methanobacteriaceae	Methanobrevibacter	NA
TP20200814-DZC100_DT2009055428-1_bin.142	75.33	0.4	Neural Network (Specific Model)	0.899	8885	259.26331145149527	1183196	0.47	1371	166	32987	Archaea	Halobacteriota	Methanomicrobia	Methanomicrobiales	Methanocorpusculaceae	Methanocorpusculum	Methanocorpusculum sp017408885
XJ4.bin.6	85.48	0.05	Neural Network (Specific Model)	0.82	10253	306.7112903225806	2085819	0.32	1860	288	42640	Archaea	Methanobacteriota	Methanobacteria	Methanobacteriales	Methanobacteriaceae	Methanobrevibacter	NA
XZ2.bin.35	88.29	0.43	Neural Network (Specific Model)	0.824	30400	320.4483152484295	2040883	0.32	1751	115	109684	Archaea	Methanobacteriota	Methanobacteria	Methanobacteriales	Methanobacteriaceae	Methanosphaera	NA
QH13.bin.67	77.61	1.33	Neural Network (Specific Model)	0.914	14908	273.3767772511848	1134288	0.36	1266	109	56900	Archaea	Methanobacteriota	Methanobacteria	Methanobacteriales	Methanobacteriaceae	Methanobrevibacter_A	NA
XJ8.bin.19	78.77	1.38	Neural Network (Specific Model)	0.803	6314	280.38412142440166	1793149	0.32	1713	342	24731	Archaea	Methanobacteriota	Methanobacteria	Methanobacteriales	Methanobacteriaceae	Methanobrevibacter	NA
TP20200815-DZC49_DT2009055519-1_bin.401	90.81	4.23	Neural Network (Specific Model)	0.909	13341	278.7204700061843	1484752	0.54	1617	158	63575	Archaea	Thermoplasmatota	Thermoplasmata	Methanomassiliicoccales	Methanomethylophilaceae	UBA71	UBA71 sp017935945
TP20200815-DZC58_DT2009055528-1_bin.489	64.63	0.54	Neural Network (Specific Model)	0.923	5454	299.7432327919567	1258347	0.32	1293	278	18875	Archaea	Methanobacteriota	Methanobacteria	Methanobacteriales	Methanobacteriaceae	Methanobrevibacter_A	NA
TP20200814-DZC34_DT2009055362-1_bin.31	90.88	0.32	Neural Network (Specific Model)	0.889	261569	284.0433491686461	1610561	0.46	1684	31	397566	Archaea	Halobacteriota	Methanomicrobia	Methanomicrobiales	Methanocorpusculaceae	Methanocorpusculum	Methanocorpusculum sp017408885
TP20200814-DZC59_DT2009055387-1_bin.236	88.89	0.27	Neural Network (Specific Model)	0.888	247765	286.2585995085995	1570426	0.46	1628	16	398931	Archaea	Halobacteriota	Methanomicrobia	Methanomicrobiales	Methanocorpusculaceae	Methanocorpusculum	Methanocorpusculum sp017408885
TP20200814-DZC38_DT2009055366-1_bin.182	69.95	0.25	Neural Network (Specific Model)	0.908	7882	254	1108519	0.47	1324	193	19238	Archaea	Halobacteriota	Methanomicrobia	Methanomicrobiales	Methanocorpusculaceae	Methanocorpusculum	Methanocorpusculum sp017408885
TP20200814-DZC63_DT2009055391-1_bin.212	87.18	3.09	Neural Network (Specific Model)	0.826	6487	302.8749279538905	1907835	0.32	1735	357	32265	Archaea	Methanobacteriota	Methanobacteria	Methanobacteriales	Methanobacteriaceae	Methanobrevibacter	NA
TP20200815-DZC68_DT2009055538-1_bin.125	93.28	0.08	Neural Network (Specific Model)	0.913	8128	277.28793532338307	1461802	0.54	1608	233	30602	Archaea	Thermoplasmatota	Thermoplasmata	Methanomassiliicoccales	Methanomethylophilaceae	UBA71	UBA71 sp017935945
TP20200824-WDL28_DT2009055566-1_bin.111	55.99	0.03	Neural Network (Specific Model)	0.901	4727	246.05709624796086	1002260	0.48	1226	244	14154	Archaea	Halobacteriota	Methanomicrobia	Methanomicrobiales	Methanocorpusculaceae	Methanocorpusculum	NA
QH17.bin.3	96.49	0.7	Neural Network (Specific Model)	0.887	46547	319.91427155599604	2180523	0.35	2018	68	139260	Archaea	Methanobacteriota	Methanobacteria	Methanobacteriales	Methanobacteriaceae	Methanobrevibacter_A	NA
QH2.bin.74	71.21	0.22	Neural Network (Specific Model)	0.898	17951	288.8575323790048	1412996	0.32	1467	116	51679	Archaea	Methanobacteriota	Methanobacteria	Methanobacteriales	Methanobacteriaceae	Methanobrevibacter_A	NA
TP20200812-DBC63_DT2009055286-1_bin.52	59.43	0.24	Neural Network (Specific Model)	0.862	2769	299.529602595296	1284662	0.33	1233	477	13599	Archaea	Methanobacteriota	Methanobacteria	Methanobacteriales	Methanobacteriaceae	Methanobrevibacter	NA
XJ17.bin.43	65.78	0.2	Neural Network (Specific Model)	0.898	69154	311.5604970568999	1588799	0.32	1529	42	370733	Archaea	Methanobacteriota	Methanobacteria	Methanobacteriales	Methanobacteriaceae	Methanobrevibacter_A	NA
QH16.bin.126	83.93	4.22	Neural Network (Specific Model)	0.836	9078	322.46488502175265	1861826	0.32	1609	268	41605	Archaea	Methanobacteriota	Methanobacteria	Methanobacteriales	Methanobacteriaceae	Methanobrevibacter	NA
QH9.bin.60	92.05	0.12	Neural Network (Specific Model)	0.87	15095	279.9409857328145	1486230	0.36	1542	145	68499	Archaea	Methanobacteriota	Methanobacteria	Methanobacteriales	Methanobacteriaceae	Methanosphaera	NA
TP20200815-DZC35_DT2009055505-1_bin.7	72.16	0.92	Neural Network (Specific Model)	0.832	4640	297.4057437407953	1454851	0.32	1358	375	18286	Archaea	Methanobacteriota	Methanobacteria	Methanobacteriales	Methanobacteriaceae	Methanobrevibacter	NA
QH8.bin.132	77.97	0.12	Neural Network (Specific Model)	0.916	20046	279.2778204144282	1190570	0.35	1303	91	67835	Archaea	Methanobacteriota	Methanobacteria	Methanobacteriales	Methanobacteriaceae	Methanobrevibacter_A	NA
TP20200814-DZC27_DT2009055355-1_bin.282	68.6	0.38	Neural Network (Specific Model)	0.905	8686	263.1846986089644	1125735	0.52	1294	162	31418	Archaea	Halobacteriota	Methanomicrobia	Methanomicrobiales	Methanocorpusculaceae	Methanocorpusculum	Methanocorpusculum sp017622255
TP20200814-DZC58_DT2009055386-1_bin.305	95.37	0.4	Neural Network (Specific Model)	0.901	9385	323.48819641170917	2278413	0.31	2118	332	27342	Archaea	Methanobacteriota	Methanobacteria	Methanobacteriales	Methanobacteriaceae	Methanobrevibacter_A	NA
TP20200814-DZC62_DT2009055390-1_bin.69	61.03	0.28	Neural Network (Specific Model)	0.888	9276	264.05176876617776	1031184	0.48	1159	153	22865	Archaea	Halobacteriota	Methanomicrobia	Methanomicrobiales	Methanocorpusculaceae	Methanocorpusculum	NA
TP20200814-DZC72_DT2009055400-1_bin.191	64.05	0.9	Neural Network (Specific Model)	0.899	6736	258.6170388751034	1040495	0.47	1209	182	22570	Archaea	Halobacteriota	Methanomicrobia	Methanomicrobiales	Methanocorpusculaceae	Methanocorpusculum	Methanocorpusculum sp017408885
TP20200814-DZC94_DT2009055422-1_bin.9	98.64	1.18	Neural Network (Specific Model)	0.897	15035	321.1009771986971	2303947	0.31	2149	226	60894	Archaea	Methanobacteriota	Methanobacteria	Methanobacteriales	Methanobacteriaceae	Methanobrevibacter_A	NA
XJ20.bin.106	87.34	0.08	Neural Network (Specific Model)	0.85	57257	331.4413746630728	1733860	0.31	1484	52	106956	Archaea	Methanobacteriota	Methanobacteria	Methanobacteriales	Methanobacteriaceae	Methanosphaera	NA
QH18.bin.57	86.22	0.71	Neural Network (Specific Model)	0.82	8772	299.071511627907	1880809	0.32	1720	261	47408	Archaea	Methanobacteriota	Methanobacteria	Methanobacteriales	Methanobacteriaceae	Methanobrevibacter	NA
TP20200814-DZC142_DT2009055470-1_bin.158	70.86	0.14	Neural Network (Specific Model)	0.86	3587	311.61767005473024	1389575	0.33	1279	427	13762	Archaea	Methanobacteriota	Methanobacteria	Methanobacteriales	Methanobacteriaceae	Methanobrevibacter	NA
TP20200814-DZC97_DT2009055425-1_bin.34	86.18	0.33	Neural Network (Specific Model)	0.915	7050	272.2124072825354	1321009	0.55	1483	232	27772	Archaea	Thermoplasmatota	Thermoplasmata	Methanomassiliicoccales	Methanomethylophilaceae	UBA71	UBA71 sp017935945
TP20200824-WDL34_DT2009055567-1_bin.138	81.18	0.95	Neural Network (Specific Model)	0.899	9017	281.68616097278516	1619882	0.38	1727	239	38777	Archaea	Methanobacteriota	Methanobacteria	Methanobacteriales	Methanobacteriaceae	Methanobrevibacter_A	NA
TP20200814-DZC41_DT2009055369-1_bin.191	99.94	3.1	Neural Network (Specific Model)	0.902	42927	292.89565651522713	1948050	0.35	2003	83	105925	Archaea	Methanobacteriota	Methanobacteria	Methanobacteriales	Methanobacteriaceae	Methanobrevibacter_A	NA
TP20200814-DZC64_DT2009055392-1_bin.39	80.06	1.2	Neural Network (Specific Model)	0.904	12369	270.8900939985539	1240106	0.47	1383	144	30410	Archaea	Halobacteriota	Methanomicrobia	Methanomicrobiales	Methanocorpusculaceae	Methanocorpusculum	Methanocorpusculum sp017408885
TP20200814-DZC88_DT2009055416-1_bin.357	72.18	0.29	Neural Network (Specific Model)	0.871	24581	285.14977645305515	1314629	0.47	1342	73	73065	Archaea	Halobacteriota	Methanomicrobia	Methanomicrobiales	Methanocorpusculaceae	Methanocorpusculum	NA
TP20200815-DZC75_DT2009055545-1_bin.223	69.08	0.26	Neural Network (Specific Model)	0.923	6158	266.31317689530687	956260	0.46	1108	190	18110	Archaea	Thermoplasmatota	Thermoplasmata	Methanomassiliicoccales	Methanomethylophilaceae	SIG5	SIG5 sp015063195
XJ19.bin.18	68.2	0.31	Neural Network (Specific Model)	0.878	31951	303.3071705426357	1068785	0.36	1032	57	214621	Archaea	Methanobacteriota	Methanobacteria	Methanobacteriales	Methanobacteriaceae	Methanosphaera	NA
QH24.bin.9	88.16	4.77	Neural Network (Specific Model)	0.8	11972	279.9106723084156	2232187	0.31	2127	247	40438	Archaea	Methanobacteriota	Methanobacteria	Methanobacteriales	Methanobacteriaceae	Methanobrevibacter	NA
QH7.bin.111	99.24	0.28	Neural Network (Specific Model)	0.811	136771	322.3913738019169	2238693	0.32	1878	27	354848	Archaea	Methanobacteriota	Methanobacteria	Methanobacteriales	Methanobacteriaceae	Methanobrevibacter	NA
TP20200815-DZC38_DT2009055508-1_bin.273	95.65	0.7	Neural Network (Specific Model)	0.82	18326	317.71493670886076	2293442	0.32	1975	188	78496	Archaea	Methanobacteriota	Methanobacteria	Methanobacteriales	Methanobacteriaceae	Methanobrevibacter	NA
TP20200814-DZC54_DT2009055382-1_bin.26	98.49	0.2	Neural Network (Specific Model)	0.907	91098	303.57626037013404	1570679	0.54	1567	32	252376	Archaea	Thermoplasmatota	Thermoplasmata	Methanomassiliicoccales	Methanomethylophilaceae	UBA71	UBA71 sp017935945
TP20200815-DZC33_DT2009055503-1_bin.263	95.82	0.55	Neural Network (Specific Model)	0.917	22458	294.8792857142857	1347383	0.45	1400	83	102758	Archaea	Thermoplasmatota	Thermoplasmata	Methanomassiliicoccales	Methanomethylophilaceae	SIG5	SIG5 sp015063195
XZ18.bin.70	89.39	2.86	Neural Network (Specific Model)	0.882	31260	306.52003816793894	2182215	0.35	2096	103	98232	Archaea	Methanobacteriota	Methanobacteria	Methanobacteriales	Methanobacteriaceae	Methanobrevibacter_A	NA
TP20200815-DZC45_DT2009055515-1_bin.159	65.55	1.64	Neural Network (Specific Model)	0.907	5399	253.06273338312172	1118418	0.47	1339	255	17307	Archaea	Halobacteriota	Methanomicrobia	Methanomicrobiales	Methanocorpusculaceae	Methanocorpusculum	Methanocorpusculum sp017408885
XJ7.bin.80	82.04	0.49	Neural Network (Specific Model)	0.909	42445	309.45916266300617	1486761	0.33	1457	53	162088	Archaea	Methanobacteriota	Methanobacteria	Methanobacteriales	Methanobacteriaceae	Methanobrevibacter_A	NA
TP20200812-DBC27_DT2009055250-1_bin.160	62.3	0.58	Neural Network (Specific Model)	0.919	3601	238.20253164556962	857228	0.45	1106	264	12270	Archaea	Thermoplasmatota	Thermoplasmata	Methanomassiliicoccales	Methanomethylophilaceae	SIG5	SIG5 sp015063195
TP20200815-DZC11_DT2009055481-1_bin.146	54.54	0	Neural Network (Specific Model)	0.914	4850	239.25092936802974	843382	0.52	1076	214	17134	Archaea	Halobacteriota	Methanomicrobia	Methanomicrobiales	Methanocorpusculaceae	Methanocorpusculum	Methanocorpusculum sp017622255
TP20200815-DZC73_DT2009055543-1_bin.128	99.41	3.75	Neural Network (Specific Model)	0.887	16947	300.56743346865136	2251647	0.37	2217	197	55178	Archaea	Methanobacteriota	Methanobacteria	Methanobacteriales	Methanobacteriaceae	Methanobrevibacter_A	NA
TP20200815-DZC74_DT2009055544-1_bin.172	94.71	0.09	Neural Network (Specific Model)	0.911	15546	278.37157425111536	1435231	0.54	1569	133	55304	Archaea	Thermoplasmatota	Thermoplasmata	Methanomassiliicoccales	Methanomethylophilaceae	UBA71	UBA71 sp017935945
TP20200825-WDL25_DT2009055596-1_bin.317	96.73	1.38	Neural Network (Specific Model)	0.918	75382	303.73152889539136	1353268	0.45	1367	44	165469	Archaea	Thermoplasmatota	Thermoplasmata	Methanomassiliicoccales	Methanomethylophilaceae	SIG5	SIG5 sp015063195
TP20200814-DZC110_DT2009055438-1_bin.95	88.07	0.05	Neural Network (Specific Model)	0.918	8993	268.29288389513107	1166584	0.46	1335	175	37042	Archaea	Thermoplasmatota	Thermoplasmata	Methanomassiliicoccales	Methanomethylophilaceae	SIG5	SIG5 sp015063195
TP20200814-DZC132_DT2009055460-1_bin.19	73.31	1.27	Neural Network (Specific Model)	0.908	7522	259.38595106550906	1083168	0.47	1267	180	27146	Archaea	Halobacteriota	Methanomicrobia	Methanomicrobiales	Methanocorpusculaceae	Methanocorpusculum	Methanocorpusculum sp017408885
TP20200814-DZC50_DT2009055378-1_bin.230	63.01	0.38	Neural Network (Specific Model)	0.875	31429	286.60717410323707	1120460	0.48	1143	58	82600	Archaea	Halobacteriota	Methanomicrobia	Methanomicrobiales	Methanocorpusculaceae	Methanocorpusculum	NA
XZ14.bin.22	74.61	0.5	Neural Network (Specific Model)	0.891	37423	319.5578489951113	1977753	0.31	1841	112	142035	Archaea	Methanobacteriota	Methanobacteria	Methanobacteriales	Methanobacteriaceae	Methanobrevibacter_A	NA
QH12.bin.19	78.07	2.32	Neural Network (Specific Model)	0.841	6882	328.4714384033035	1701356	0.33	1453	297	36169	Archaea	Methanobacteriota	Methanobacteria	Methanobacteriales	Methanobacteriaceae	Methanobrevibacter	NA
XZ9.bin.59	83.88	0.45	Neural Network (Specific Model)	0.875	21763	298.4324853228963	1566351	0.36	1533	118	63053	Archaea	Methanobacteriota	Methanobacteria	Methanobacteriales	Methanobacteriaceae	Methanosphaera	NA
TP20200814-DZC43_DT2009055371-1_bin.136	74.86	1.24	Neural Network (Specific Model)	0.839	4491	304.0761772853186	1569889	0.33	1444	409	23476	Archaea	Methanobacteriota	Methanobacteria	Methanobacteriales	Methanobacteriaceae	Methanobrevibacter	NA
TP20200814-DZC51_DT2009055379-1_bin.169	74.76	0.11	Neural Network (Specific Model)	0.862	3255	312.74679943100995	1529672	0.33	1406	486	14385	Archaea	Methanobacteriota	Methanobacteria	Methanobacteriales	Methanobacteriaceae	Methanobrevibacter	NA
TP20200815-DZC30_DT2009055500-1_bin.14	92.33	0.96	Neural Network (Specific Model)	0.905	30439	300.807756232687	1798325	0.36	1805	96	163789	Archaea	Methanobacteriota	Methanobacteria	Methanobacteriales	Methanobacteriaceae	Methanobrevibacter_A	NA
TP20200815-DZC68_DT2009055538-1_bin.78	94.63	0.2	Neural Network (Specific Model)	0.916	18429	289.43767507002804	1350558	0.45	1428	106	98953	Archaea	Thermoplasmatota	Thermoplasmata	Methanomassiliicoccales	Methanomethylophilaceae	SIG5	SIG5 sp015063195
TP20200814-DZC105_DT2009055433-1_bin.360	93.47	0.4	Neural Network (Specific Model)	0.812	14622	302.11350188273263	2074004	0.32	1859	215	54013	Archaea	Methanobacteriota	Methanobacteria	Methanobacteriales	Methanobacteriaceae	Methanobrevibacter	NA
TP20200814-DZC17_DT2009055345-1_bin.54	98.73	0.2	Neural Network (Specific Model)	0.917	95423	306.6199559794571	1363835	0.45	1363	25	161454	Archaea	Thermoplasmatota	Thermoplasmata	Methanomassiliicoccales	Methanomethylophilaceae	SIG5	SIG5 sp015063195
TP20200815-DZC47_DT2009055517-1_bin.44	95.67	0.87	Neural Network (Specific Model)	0.915	23613	290.8150782361309	1337630	0.45	1406	89	129971	Archaea	Thermoplasmatota	Thermoplasmata	Methanomassiliicoccales	Methanomethylophilaceae	SIG5	SIG5 sp015063195
TP20200815-DZC50_DT2009055520-1_bin.244	87.32	2.43	Neural Network (Specific Model)	0.893	15957	312.0317757009346	2239331	0.33	2140	215	50265	Archaea	Methanobacteriota	Methanobacteria	Methanobacteriales	Methanobacteriaceae	Methanobrevibacter_A	NA
TP20200815-DZC75_DT2009055545-1_bin.6	96.36	0.71	Neural Network (Specific Model)	0.912	8348	330.5551807228916	2252944	0.32	2075	359	29774	Archaea	Methanobacteriota	Methanobacteria	Methanobacteriales	Methanobacteriaceae	Methanobrevibacter_A	NA
TP20200814-DZC92_DT2009055420-1_bin.145	82.72	0.45	Neural Network (Specific Model)	0.873	37376	284.07711757269277	1540975	0.47	1582	58	157762	Archaea	Halobacteriota	Methanomicrobia	Methanomicrobiales	Methanocorpusculaceae	Methanocorpusculum	NA
TP20200825-WDL31_DT2009055597-1_bin.1	99.9	1.42	Neural Network (Specific Model)	0.913	246725	306.0373578776394	1852328	0.5	1847	17	393007	Archaea	Thermoplasmatota	Thermoplasmata	Methanomassiliicoccales	Methanomethylophilaceae	UBA71	NA
TP20200815-DZC76_DT2009055546-1_bin.71	87.51	0.21	Neural Network (Specific Model)	0.899	77147	285.99868593955324	1449663	0.47	1522	27	350492	Archaea	Halobacteriota	Methanomicrobia	Methanomicrobiales	Methanocorpusculaceae	Methanocorpusculum	Methanocorpusculum sp017408885
XJ14.bin.96	82.64	0.17	Neural Network (Specific Model)	0.806	6484	279.49566724436744	1798716	0.32	1731	325	30798	Archaea	Methanobacteriota	Methanobacteria	Methanobacteriales	Methanobacteriaceae	Methanobrevibacter	NA
XZ19.bin.25	51.9	3.38	Neural Network (Specific Model)	0.901	25929	322.5763182238668	1159339	0.34	1081	68	106625	Archaea	Methanobacteriota	Methanobacteria	Methanobacteriales	Methanobacteriaceae	Methanobrevibacter_A	NA
TP20200814-DZC41_DT2009055369-1_bin.143	80.91	1.09	Neural Network (Specific Model)	0.906	12575	266.63549488054605	1290476	0.47	1465	152	31261	Archaea	Halobacteriota	Methanomicrobia	Methanomicrobiales	Methanocorpusculaceae	Methanocorpusculum	Methanocorpusculum sp017408885
TP20200815-DZC71_DT2009055541-1_bin.140	84.85	4.94	Neural Network (Specific Model)	0.894	36119	278.8482800982801	1520745	0.47	1628	72	80442	Archaea	Halobacteriota	Methanomicrobia	Methanomicrobiales	Methanocorpusculaceae	Methanocorpusculum	Methanocorpusculum sp017408885
TP20200815-DZC74_DT2009055544-1_bin.238	67.21	0.7	Neural Network (Specific Model)	0.848	3338	296.88642857142855	1468854	0.33	1400	470	16521	Archaea	Methanobacteriota	Methanobacteria	Methanobacteriales	Methanobacteriaceae	Methanobrevibacter	NA
XZ3.bin.5	77.28	3.08	Neural Network (Specific Model)	0.903	20776	285.20882740447956	1435629	0.36	1518	93	78328	Archaea	Methanobacteriota	Methanobacteria	Methanobacteriales	Methanobacteriaceae	Methanobrevibacter_A	NA
XZ6.bin.47	81.33	0.92	Neural Network (Specific Model)	0.892	8692	282.61551064991806	1738185	0.37	1831	245	36973	Archaea	Methanobacteriota	Methanobacteria	Methanobacteriales	Methanobacteriaceae	Methanobrevibacter_A	NA
TP20200814-DZC142_DT2009055470-1_bin.106	81.2	2.82	Neural Network (Specific Model)	0.899	21315	276.58477287268073	1439607	0.47	1563	97	73270	Archaea	Halobacteriota	Methanomicrobia	Methanomicrobiales	Methanocorpusculaceae	Methanocorpusculum	Methanocorpusculum sp017408885
TP20200814-DZC49_DT2009055377-1_bin.6	86.07	0.57	Neural Network (Specific Model)	0.904	17333	288.70409356725145	1635982	0.36	1710	149	94871	Archaea	Methanobacteriota	Methanobacteria	Methanobacteriales	Methanobacteriaceae	Methanobrevibacter_A	NA
TP20200815-DZC47_DT2009055517-1_bin.234	91.16	0.21	Neural Network (Specific Model)	0.915	6904	269.6708443271768	1337707	0.55	1516	249	23708	Archaea	Thermoplasmatota	Thermoplasmata	Methanomassiliicoccales	Methanomethylophilaceae	UBA71	UBA71 sp017935945
TP20200815-DZC58_DT2009055528-1_bin.437	67.95	0.02	Neural Network (Specific Model)	0.879	27937	279.2803951367781	1250287	0.48	1316	62	133199	Archaea	Halobacteriota	Methanomicrobia	Methanomicrobiales	Methanocorpusculaceae	Methanocorpusculum	NA
QH5.bin.91	98.5	0.01	Neural Network (Specific Model)	0.879	159624	312.5370501058574	1510214	0.36	1417	14	358198	Archaea	Methanobacteriota	Methanobacteria	Methanobacteriales	Methanobacteriaceae	Methanosphaera	NA
TP20200815-DZC30_DT2009055500-1_bin.74	99.9	4.12	Neural Network (Specific Model)	0.888	25855	303.4010889292196	2256349	0.37	2204	147	74123	Archaea	Methanobacteriota	Methanobacteria	Methanobacteriales	Methanobacteriaceae	Methanobrevibacter_A	NA
TP20200815-DZC23_DT2009055493-1_bin.142	96.06	0.82	Neural Network (Specific Model)	0.902	12105	321.7959084266926	2194011	0.31	2053	249	41312	Archaea	Methanobacteriota	Methanobacteria	Methanobacteriales	Methanobacteriaceae	Methanobrevibacter_A	NA
TP20200815-DZC36_DT2009055506-1_bin.188	96.44	2.19	Neural Network (Specific Model)	0.889	14404	300.2277451423407	2238300	0.37	2213	234	44440	Archaea	Methanobacteriota	Methanobacteria	Methanobacteriales	Methanobacteriaceae	Methanobrevibacter_A	NA
TP20200824-WDL39_DT2009055568-1_bin.208	65.24	0.74	Neural Network (Specific Model)	0.892	8570	262.93048128342247	1154044	0.48	1309	182	23439	Archaea	Halobacteriota	Methanomicrobia	Methanomicrobiales	Methanocorpusculaceae	Methanocorpusculum	NA
XJ24.bin.105	84.54	4.39	Neural Network (Specific Model)	0.881	34496	315.0983015954709	2081033	0.31	1943	111	103410	Archaea	Methanobacteriota	Methanobacteria	Methanobacteriales	Methanobacteriaceae	Methanobrevibacter_A	NA
XZ12.bin.45	77.21	0.02	Neural Network (Specific Model)	0.882	11658	267.2549828178694	1320210	0.48	1455	148	35975	Archaea	Halobacteriota	Methanomicrobia	Methanomicrobiales	Methanocorpusculaceae	Methanocorpusculum	NA
XZ15.bin.75	89.16	2.26	Neural Network (Specific Model)	0.887	44800	302.14814814814815	1872957	0.35	1836	75	168472	Archaea	Methanobacteriota	Methanobacteria	Methanobacteriales	Methanobacteriaceae	Methanobrevibacter_A	NA
TP20200814-DZC110_DT2009055438-1_bin.197	77.56	0.16	Neural Network (Specific Model)	0.903	10366	262.86061472480344	1217937	0.47	1399	151	25098	Archaea	Halobacteriota	Methanomicrobia	Methanomicrobiales	Methanocorpusculaceae	Methanocorpusculum	Methanocorpusculum sp017408885
TP20200814-DZC41_DT2009055369-1_bin.107	90.77	0.64	Neural Network (Specific Model)	0.908	25308	320.5813539192399	1782157	0.33	1684	121	138401	Archaea	Methanobacteriota	Methanobacteria	Methanobacteriales	Methanobacteriaceae	Methanobrevibacter_A	NA
TP20200815-DZC35_DT2009055505-1_bin.234	90.77	1.03	Neural Network (Specific Model)	0.917	18236	288.2519855595668	1302071	0.45	1385	118	52692	Archaea	Thermoplasmatota	Thermoplasmata	Methanomassiliicoccales	Methanomethylophilaceae	SIG5	SIG5 sp015063195
XZ8.bin.27	99.12	1.07	Neural Network (Specific Model)	0.887	53884	306.74306220095696	2164799	0.35	2090	78	110200	Archaea	Methanobacteriota	Methanobacteria	Methanobacteriales	Methanobacteriaceae	Methanobrevibacter_A	NA
TP20200814-DZC17_DT2009055345-1_bin.59	81.28	0.59	Neural Network (Specific Model)	0.899	16529	272.06205559146736	1401999	0.47	1547	119	64646	Archaea	Halobacteriota	Methanomicrobia	Methanomicrobiales	Methanocorpusculaceae	Methanocorpusculum	Methanocorpusculum sp017408885
TP20200814-DZC97_DT2009055425-1_bin.126	85.85	3.95	Neural Network (Specific Model)	0.921	6313	263.99422799422797	1188412	0.46	1386	234	22965	Archaea	Thermoplasmatota	Thermoplasmata	Methanomassiliicoccales	Methanomethylophilaceae	SIG5	SIG5 sp015063195
TP20200815-DZC74_DT2009055544-1_bin.35	83.08	0.15	Neural Network (Specific Model)	0.919	9320	278.22641509433964	1247705	0.46	1378	181	30977	Archaea	Thermoplasmatota	Thermoplasmata	Methanomassiliicoccales	Methanomethylophilaceae	SIG5	SIG5 sp015063195
XJ1.bin.23	85.5	0.12	Neural Network (Specific Model)	0.87	44535	280.07706201083687	1600083	0.47	1661	55	117845	Archaea	Halobacteriota	Methanomicrobia	Methanomicrobiales	Methanocorpusculaceae	Methanocorpusculum	NA
XZ2.bin.41	86.48	2.7	Neural Network (Specific Model)	0.891	25861	311.8323418063818	1938519	0.36	1849	123	53050	Archaea	Methanobacteriota	Methanobacteria	Methanobacteriales	Methanobacteriaceae	Methanobrevibacter_A	NA
XZ9.bin.68	85.4	4.57	Neural Network (Specific Model)	0.904	13150	279.0599582898853	1773659	0.36	1918	179	74975	Archaea	Methanobacteriota	Methanobacteria	Methanobacteriales	Methanobacteriaceae	Methanobrevibacter_A	NA
TP20200815-DZC66_DT2009055536-1_bin.104	98.69	0.99	Neural Network (Specific Model)	0.814	53715	314.6328527291452	2250920	0.32	1942	79	120856	Archaea	Methanobacteriota	Methanobacteria	Methanobacteriales	Methanobacteriaceae	Methanobrevibacter	NA
TP20200824-WDL77_DT2009055586-1_bin.132	82.01	1.08	Neural Network (Specific Model)	0.934	3416	306.4885590599876	1588505	0.32	1617	509	12965	Archaea	Methanobacteriota	Methanobacteria	Methanobacteriales	Methanobacteriaceae	Methanobrevibacter_A	NA
XZ12.bin.30	74.38	3	Neural Network (Specific Model)	0.887	34954	296.9166666666667	1744176	0.36	1740	79	91827	Archaea	Methanobacteriota	Methanobacteria	Methanobacteriales	Methanobacteriaceae	Methanobrevibacter_A	NA
QH15.bin.70	68.88	1.44	Neural Network (Specific Model)	0.899	77612	329.62439696760856	1593877	0.32	1451	38	230418	Archaea	Methanobacteriota	Methanobacteria	Methanobacteriales	Methanobacteriaceae	Methanobrevibacter_A	Methanobrevibacter_A millerae_A
TP20200814-DZC74_DT2009055402-1_bin.165	77.63	1.57	Neural Network (Specific Model)	0.929	4249	291.73952095808386	1571078	0.33	1670	422	18045	Archaea	Methanobacteriota	Methanobacteria	Methanobacteriales	Methanobacteriaceae	Methanobrevibacter_A	NA
TP20200814-DZC97_DT2009055425-1_bin.3	81.06	0.11	Neural Network (Specific Model)	0.923	4996	293.7868561278863	1609533	0.33	1689	376	25426	Archaea	Methanobacteriota	Methanobacteria	Methanobacteriales	Methanobacteriaceae	Methanobrevibacter_A	NA
TP20200815-DZC51_DT2009055521-1_bin.169	93.02	0.68	Neural Network (Specific Model)	0.897	22982	307.35955622793745	2036447	0.32	1983	122	75912	Archaea	Methanobacteriota	Methanobacteria	Methanobacteriales	Methanobacteriaceae	Methanobrevibacter_A	NA
QH22.bin.64	98.42	2.25	Neural Network (Specific Model)	0.815	122169	328.0496304118268	2287150	0.32	1894	33	289890	Archaea	Methanobacteriota	Methanobacteria	Methanobacteriales	Methanobacteriaceae	Methanobrevibacter	NA
TP20200814-DZC3_DT2009055331-1_bin.142	88.81	0.47	Neural Network (Specific Model)	0.91	7456	265.3766645529486	1377023	0.54	1577	240	32934	Archaea	Thermoplasmatota	Thermoplasmata	Methanomassiliicoccales	Methanomethylophilaceae	UBA71	UBA71 sp017935945
TP20200814-DZC44_DT2009055372-1_bin.318	80.82	0.1	Neural Network (Specific Model)	0.878	31268	283.6742227979275	1492657	0.48	1544	69	94272	Archaea	Halobacteriota	Methanomicrobia	Methanomicrobiales	Methanocorpusculaceae	Methanocorpusculum	NA
TP20200815-DZC45_DT2009055515-1_bin.281	97.33	0.15	Neural Network (Specific Model)	0.916	66675	305.69688179840466	1376607	0.45	1379	32	115480	Archaea	Thermoplasmatota	Thermoplasmata	Methanomassiliicoccales	Methanomethylophilaceae	SIG5	SIG5 sp015063195
XJ6.bin.80	94.2	1.43	Neural Network (Specific Model)	0.819	14553	302.84497275879147	2239470	0.32	2019	221	52880	Archaea	Methanobacteriota	Methanobacteria	Methanobacteriales	Methanobacteriaceae	Methanobrevibacter	NA
XJ1.bin.72	89.13	0.45	Neural Network (Specific Model)	0.815	12170	299.67139959432046	2172523	0.32	1972	246	58312	Archaea	Methanobacteriota	Methanobacteria	Methanobacteriales	Methanobacteriaceae	Methanobrevibacter	NA
TP20200815-DZC20_DT2009055490-1_bin.248	68.06	0.35	Neural Network (Specific Model)	0.934	3382	285.4548635409377	1308739	0.32	1429	407	12523	Archaea	Methanobacteriota	Methanobacteria	Methanobacteriales	Methanobacteriaceae	Methanobrevibacter_A	NA
XZ11.bin.3	57.11	1.77	Neural Network (Specific Model)	0.852	5238	282.365250965251	1285944	0.33	1295	273	19647	Archaea	Methanobacteriota	Methanobacteria	Methanobacteriales	Methanobacteriaceae	Methanosphaera	NA
TP20200814-DZC103_DT2009055431-1_bin.362	85.37	0.44	Neural Network (Specific Model)	0.839	5303	309.4437904649794	1878651	0.32	1699	428	30034	Archaea	Methanobacteriota	Methanobacteria	Methanobacteriales	Methanobacteriaceae	Methanobrevibacter	NA
TP20200814-DZC54_DT2009055382-1_bin.62	84.27	0.83	Neural Network (Specific Model)	0.902	50445	286.69873079492316	1425381	0.47	1497	56	113599	Archaea	Halobacteriota	Methanomicrobia	Methanomicrobiales	Methanocorpusculaceae	Methanocorpusculum	Methanocorpusculum sp017408885
TP20200814-DZC58_DT2009055386-1_bin.203	99.36	0.69	Neural Network (Specific Model)	0.904	21229	289.16901408450707	1836805	0.35	1917	133	47409	Archaea	Methanobacteriota	Methanobacteria	Methanobacteriales	Methanobacteriaceae	Methanobrevibacter_A	NA
TP20200815-DZC42_DT2009055512-1_bin.141	93.34	2.97	Neural Network (Specific Model)	0.89	16832	293.52345564328846	2127994	0.37	2153	205	55842	Archaea	Methanobacteriota	Methanobacteria	Methanobacteriales	Methanobacteriaceae	Methanobrevibacter_A	NA
TP20200814-DZC92_DT2009055420-1_bin.383	63.88	0.13	Neural Network (Specific Model)	0.917	9089	305.5011202389843	1336303	0.34	1339	189	29831	Archaea	Methanobacteriota	Methanobacteria	Methanobacteriales	Methanobacteriaceae	Methanobrevibacter_A	NA
TP20200815-DZC17_DT2009055487-1_bin.81	58.06	0.09	Neural Network (Specific Model)	0.929	3246	277.3438566552901	1048321	0.32	1172	348	10134	Archaea	Methanobacteriota	Methanobacteria	Methanobacteriales	Methanobacteriaceae	Methanobrevibacter_A	NA
TP20200815-DZC41_DT2009055511-1_bin.83	94.06	0.53	Neural Network (Specific Model)	0.9	17547	321.8577215189873	2115826	0.31	1975	190	52828	Archaea	Methanobacteriota	Methanobacteria	Methanobacteriales	Methanobacteriaceae	Methanobrevibacter_A	NA
XJ19.bin.109	98.33	0.39	Neural Network (Specific Model)	0.844	51387	330.55824175824176	2136168	0.3	1820	68	106958	Archaea	Methanobacteriota	Methanobacteria	Methanobacteriales	Methanobacteriaceae	Methanosphaera	NA
QH10.bin.38	60.51	0.02	Neural Network (Specific Model)	0.878	168123	310.1986301369863	928017	0.36	876	6	358229	Archaea	Methanobacteriota	Methanobacteria	Methanobacteriales	Methanobacteriaceae	Methanosphaera	NA
TP20200814-DZC88_DT2009055416-1_bin.202	63.39	0.71	Neural Network (Specific Model)	0.912	5355	253.42546333601933	1032005	0.47	1241	232	19358	Archaea	Halobacteriota	Methanomicrobia	Methanomicrobiales	Methanocorpusculaceae	Methanocorpusculum	Methanocorpusculum sp017408885
TP20200815-DZC12_DT2009055482-1_bin.117	77.5	0.02	Neural Network (Specific Model)	0.86	3735	312.36808051761324	1514185	0.33	1391	441	17762	Archaea	Methanobacteriota	Methanobacteria	Methanobacteriales	Methanobacteriaceae	Methanobrevibacter	NA
TP20200815-DZC69_DT2009055539-1_bin.14	79.98	1.4	Neural Network (Specific Model)	0.898	11238	261.6066753926702	1332507	0.47	1528	172	32311	Archaea	Halobacteriota	Methanomicrobia	Methanomicrobiales	Methanocorpusculaceae	Methanocorpusculum	Methanocorpusculum sp017408885
TP20200815-DZC48_DT2009055518-1_bin.213	68.07	0.38	Neural Network (Specific Model)	0.903	30870	310.03986710963454	1548649	0.35	1505	85	92333	Archaea	Methanobacteriota	Methanobacteria	Methanobacteriales	Methanobacteriaceae	Methanobrevibacter_A	NA
XZ8.bin.2	89.23	0.84	Neural Network (Specific Model)	0.808	16746	300.817731277533	2026549	0.32	1816	183	79827	Archaea	Methanobacteriota	Methanobacteria	Methanobacteriales	Methanobacteriaceae	Methanobrevibacter	NA
TP20200814-DZC51_DT2009055379-1_bin.99	97.07	0.39	Neural Network (Specific Model)	0.911	32841	296.8350305498982	1435827	0.45	1473	68	93036	Archaea	Thermoplasmatota	Thermoplasmata	Methanomassiliicoccales	Methanomethylophilaceae	SIG5	SIG5 sp015063195
TP20200815-DZC60_DT2009055530-1_bin.365	95.36	0.04	Neural Network (Specific Model)	0.912	14336	285.0498084291188	1465640	0.54	1566	138	59801	Archaea	Thermoplasmatota	Thermoplasmata	Methanomassiliicoccales	Methanomethylophilaceae	UBA71	UBA71 sp017935945
QH2.bin.56	51.53	1.57	Neural Network (Specific Model)	0.907	14223	276.00635208711435	1004594	0.33	1102	116	37923	Archaea	Methanobacteriota	Methanobacteria	Methanobacteriales	Methanobacteriaceae	Methanobrevibacter_A	NA
TP20200814-DZC41_DT2009055369-1_bin.36	84.66	0.95	Neural Network (Specific Model)	0.906	9608	304.04697286012527	1926544	0.35	1916	273	27303	Archaea	Methanobacteriota	Methanobacteria	Methanobacteriales	Methanobacteriaceae	Methanobrevibacter_A	NA
TP20200814-DZC93_DT2009055421-1_bin.50	95.13	0.25	Neural Network (Specific Model)	0.905	9878	314.0793036750484	2149964	0.31	2068	304	58330	Archaea	Methanobacteriota	Methanobacteria	Methanobacteriales	Methanobacteriaceae	Methanobrevibacter_A	NA
TP20200814-DZC72_DT2009055400-1_bin.74	84.64	0.66	Neural Network (Specific Model)	0.912	7765	284.60060422960726	1546689	0.36	1655	272	31003	Archaea	Methanobacteriota	Methanobacteria	Methanobacteriales	Methanobacteriaceae	Methanobrevibacter_A	NA
TP20200814-DZC20_DT2009055348-1_bin.187	83.66	1.32	Neural Network (Specific Model)	0.9	15153	274.0784061696658	1418619	0.47	1556	117	85173	Archaea	Halobacteriota	Methanomicrobia	Methanomicrobiales	Methanocorpusculaceae	Methanocorpusculum	Methanocorpusculum sp017408885
TP20200815-DZC11_DT2009055481-1_bin.56	92.54	2.14	Neural Network (Specific Model)	0.903	17108	304.87221396731053	2042880	0.34	2019	188	63969	Archaea	Methanobacteriota	Methanobacteria	Methanobacteriales	Methanobacteriaceae	Methanobrevibacter_A	NA
TP20200815-DZC41_DT2009055511-1_bin.236	91.07	0.05	Neural Network (Specific Model)	0.814	18424	313.27510156703426	1989335	0.32	1723	156	80986	Archaea	Methanobacteriota	Methanobacteria	Methanobacteriales	Methanobacteriaceae	Methanobrevibacter	NA
TP20200812-DBC18_DT2009055241-1_bin.148	59.54	0.23	Neural Network (Specific Model)	0.869	2919	310.3330598851518	1305094	0.33	1219	466	12777	Archaea	Methanobacteriota	Methanobacteria	Methanobacteriales	Methanobacteriaceae	Methanobrevibacter	NA
TP20200814-DZC134_DT2009055462-1_bin.99	73.71	0.22	Neural Network (Specific Model)	0.902	10803	268.36422413793105	1239890	0.47	1392	157	39599	Archaea	Halobacteriota	Methanomicrobia	Methanomicrobiales	Methanocorpusculaceae	Methanocorpusculum	Methanocorpusculum sp017408885
TP20200815-DZC66_DT2009055536-1_bin.291	94.08	2.55	Neural Network (Specific Model)	0.887	31426	321.9281553398058	2240320	0.31	2060	130	73089	Archaea	Methanobacteriota	Methanobacteria	Methanobacteriales	Methanobacteriaceae	Methanobrevibacter_A	NA
XJ12.bin.27	64.61	0.14	Neural Network (Specific Model)	0.911	37535	311.52667231160035	1210390	0.33	1181	50	75273	Archaea	Methanobacteriota	Methanobacteria	Methanobacteriales	Methanobacteriaceae	Methanobrevibacter_A	NA
XZ20.bin.30	94.74	3.25	Neural Network (Specific Model)	0.892	30150	326.0470417070805	2259369	0.31	2062	132	70027	Archaea	Methanobacteriota	Methanobacteria	Methanobacteriales	Methanobacteriaceae	Methanobrevibacter_A	NA
XJ9.bin.31	80.43	0.78	Neural Network (Specific Model)	0.808	7854	281.6861094407697	1738278	0.32	1663	286	29966	Archaea	Methanobacteriota	Methanobacteria	Methanobacteriales	Methanobacteriaceae	Methanobrevibacter	NA
QH24.bin.53	87.32	2.4	Neural Network (Specific Model)	0.895	17732	296.210295728368	1809891	0.37	1826	151	56178	Archaea	Methanobacteriota	Methanobacteria	Methanobacteriales	Methanobacteriaceae	Methanobrevibacter_A	NA
QH5.bin.48	81.99	3.02	Neural Network (Specific Model)	0.914	15237	268.2609633357297	1223769	0.35	1391	124	49703	Archaea	Methanobacteriota	Methanobacteria	Methanobacteriales	Methanobacteriaceae	Methanobrevibacter_A	NA
TP20200814-DZC42_DT2009055370-1_bin.332	73.95	0.35	Neural Network (Specific Model)	0.901	18968	271.705317577548	1222310	0.46	1354	102	38770	Archaea	Halobacteriota	Methanomicrobia	Methanomicrobiales	Methanocorpusculaceae	Methanocorpusculum	NA
TP20200815-DZC49_DT2009055519-1_bin.63	80.18	2.33	Neural Network (Specific Model)	0.919	8278	267.6219195849546	1344544	0.62	1542	224	25472	Archaea	Thermoplasmatota	Thermoplasmata	Methanomassiliicoccales	Methanomethylophilaceae	UBA71	NA
XJ4.bin.24	82.39	0.1	Neural Network (Specific Model)	0.87	42415	279.2370838117107	1673361	0.47	1742	65	89448	Archaea	Halobacteriota	Methanomicrobia	Methanomicrobiales	Methanocorpusculaceae	Methanocorpusculum	NA
TP20200814-DZC103_DT2009055431-1_bin.47	71.14	0.19	Neural Network (Specific Model)	0.905	7579	259.38215613382897	1154199	0.47	1345	183	19422	Archaea	Halobacteriota	Methanomicrobia	Methanomicrobiales	Methanocorpusculaceae	Methanocorpusculum	Methanocorpusculum sp017408885
TP20200814-DZC84_DT2009055412-1_bin.101	77.84	2.37	Neural Network (Specific Model)	0.872	3747	334.5935441370224	1746376	0.33	1518	510	21607	Archaea	Methanobacteriota	Methanobacteria	Methanobacteriales	Methanobacteriaceae	Methanobrevibacter	NA
TP20200824-WDL18_DT2009055565-1_bin.263	76.86	0.16	Neural Network (Specific Model)	0.856	3555	313.6796182685753	1611601	0.33	1467	491	14470	Archaea	Methanobacteriota	Methanobacteria	Methanobacteriales	Methanobacteriaceae	Methanobrevibacter	NA
TP20200825-WDL1_DT2009055592-1_bin.154	98.34	0.2	Neural Network (Specific Model)	0.908	62513	301.60442420299285	1528829	0.54	1537	40	119190	Archaea	Thermoplasmatota	Thermoplasmata	Methanomassiliicoccales	Methanomethylophilaceae	UBA71	UBA71 sp017935945
XJ24.bin.1	88.64	0.71	Neural Network (Specific Model)	0.869	25532	300.3955773955774	1686187	0.36	1628	101	101799	Archaea	Methanobacteriota	Methanobacteria	Methanobacteriales	Methanobacteriaceae	Methanosphaera	NA
XZ19.bin.26	85.22	1.39	Neural Network (Specific Model)	0.803	10741	291.792695473251	2118532	0.32	1944	257	59235	Archaea	Methanobacteriota	Methanobacteria	Methanobacteriales	Methanobacteriaceae	Methanobrevibacter	NA
QH14.bin.109	94.99	0.09	Neural Network (Specific Model)	0.879	22111	307.55946291560105	1639727	0.36	1564	109	91558	Archaea	Methanobacteriota	Methanobacteria	Methanobacteriales	Methanobacteriaceae	Methanosphaera	NA
TP20200814-DZC121_DT2009055449-1_bin.339	98.71	0.15	Neural Network (Specific Model)	0.917	43098	307.08228730822873	1437251	0.45	1434	53	108644	Archaea	Thermoplasmatota	Thermoplasmata	Methanomassiliicoccales	Methanomethylophilaceae	SIG5	SIG5 sp015063195
TP20200825-WDL78_DT2009055609-1_bin.220	99.19	0.44	Neural Network (Specific Model)	0.911	36113	298.66446934739616	1488568	0.54	1517	73	138658	Archaea	Thermoplasmatota	Thermoplasmata	Methanomassiliicoccales	Methanomethylophilaceae	UBA71	UBA71 sp017935945
TP20200814-DZC105_DT2009055433-1_bin.66	96.76	0.98	Neural Network (Specific Model)	0.902	41836	297.7006155567991	1767484	0.35	1787	67	109965	Archaea	Methanobacteriota	Methanobacteria	Methanobacteriales	Methanobacteriaceae	Methanobrevibacter_A	NA
TP20200815-DZC60_DT2009055530-1_bin.195	74.7	0.76	Neural Network (Specific Model)	0.872	3072	313.50075528700904	1426905	0.34	1324	479	12809	Archaea	Methanobacteriota	Methanobacteria	Methanobacteriales	Methanobacteriaceae	Methanobrevibacter	NA
TP20200815-DZC73_DT2009055543-1_bin.187	84.88	0.5	Neural Network (Specific Model)	0.913	8520	311.2585571353344	1939224	0.34	1899	288	36637	Archaea	Methanobacteriota	Methanobacteria	Methanobacteriales	Methanobacteriaceae	Methanobrevibacter_A	NA
TP20200824-WDL34_DT2009055567-1_bin.204	91.69	4.76	Neural Network (Specific Model)	0.89	12322	307.3469135802469	2513539	0.31	2430	321	52385	Archaea	Methanobacteriota	Methanobacteria	Methanobacteriales	Methanobacteriaceae	Methanobrevibacter_A	NA
TP20200814-DZC142_DT2009055470-1_bin.300	89.24	0.35	Neural Network (Specific Model)	0.908	14372	296.84204609331084	1742595	0.37	1779	156	56686	Archaea	Methanobacteriota	Methanobacteria	Methanobacteriales	Methanobacteriaceae	Methanobrevibacter_A	NA
TP20200814-DZC49_DT2009055377-1_bin.258	75.39	0.82	Neural Network (Specific Model)	0.901	10370	264.2850812407681	1189149	0.46	1354	152	39294	Archaea	Halobacteriota	Methanomicrobia	Methanomicrobiales	Methanocorpusculaceae	Methanocorpusculum	Methanocorpusculum sp017408885
TP20200815-DZC59_DT2009055529-1_bin.154	78.63	0.26	Neural Network (Specific Model)	0.859	3800	326.2075596816976	1715873	0.33	1508	478	24826	Archaea	Methanobacteriota	Methanobacteria	Methanobacteriales	Methanobacteriaceae	Methanobrevibacter	NA
XZ8.bin.50	87.7	0.35	Neural Network (Specific Model)	0.88	35279	306.2154617036507	1456766	0.36	1397	71	112056	Archaea	Methanobacteriota	Methanobacteria	Methanobacteriales	Methanobacteriaceae	Methanosphaera	NA
TP20200815-DZC49_DT2009055519-1_bin.236	70.22	1.46	Neural Network (Specific Model)	0.903	14320	266.5720754716981	1170317	0.51	1325	125	56192	Archaea	Halobacteriota	Methanomicrobia	Methanomicrobiales	Methanocorpusculaceae	Methanocorpusculum	Methanocorpusculum sp017622255
TP20200815-DZC58_DT2009055528-1_bin.582	91.54	1.33	Neural Network (Specific Model)	0.906	26781	295.8533480907582	1767286	0.36	1807	106	80905	Archaea	Methanobacteriota	Methanobacteria	Methanobacteriales	Methanobacteriaceae	Methanobrevibacter_A	NA
XZ9.bin.44	60.54	1.04	Neural Network (Specific Model)	0.916	68331	305.42133815551534	1104482	0.37	1106	25	201708	Archaea	Methanobacteriota	Methanobacteria	Methanobacteriales	Methanobacteriaceae	Methanobrevibacter_A	NA
TP20200812-DBC24_DT2009055247-1_bin.346	51.73	0.37	Neural Network (Specific Model)	0.883	2697	317.0392561983471	1041763	0.34	968	393	8876	Archaea	Methanobacteriota	Methanobacteria	Methanobacteriales	Methanobacteriaceae	Methanobrevibacter	NA
TP20200814-DZC115_DT2009055443-1_bin.159	75.11	0.97	Neural Network (Specific Model)	0.903	16895	274.2330168005844	1244774	0.51	1369	119	40946	Archaea	Halobacteriota	Methanomicrobia	Methanomicrobiales	Methanocorpusculaceae	Methanocorpusculum	Methanocorpusculum sp017622255
TP20200812-DBC1_DT2009055224-1_bin.181	73.84	1.22	Neural Network (Specific Model)	0.925	3136	280.7167854828257	1402704	0.32	1543	477	12890	Archaea	Methanobacteriota	Methanobacteria	Methanobacteriales	Methanobacteriaceae	Methanobrevibacter_A	NA
TP20200812-DBC39_DT2009055262-1_bin.189	68.15	0.23	Neural Network (Specific Model)	0.872	3090	318.1961722488038	1372418	0.33	1254	466	11785	Archaea	Methanobacteriota	Methanobacteria	Methanobacteriales	Methanobacteriaceae	Methanobrevibacter	NA
TP20200814-DZC31_DT2009055359-1_bin.239	89.45	0.59	Neural Network (Specific Model)	0.919	11559	281.3707142857143	1282468	0.45	1400	142	54253	Archaea	Thermoplasmatota	Thermoplasmata	Methanomassiliicoccales	Methanomethylophilaceae	SIG5	SIG5 sp015063195
TP20200815-DZC19_DT2009055489-1_bin.175	86.87	1.9	Neural Network (Specific Model)	0.828	5286	295.35029459025174	1996168	0.32	1867	460	32846	Archaea	Methanobacteriota	Methanobacteria	Methanobacteriales	Methanobacteriaceae	Methanobrevibacter	NA
TP20200815-DZC59_DT2009055529-1_bin.142	70.66	3.13	Neural Network (Specific Model)	0.934	3515	301.76832298136645	1558191	0.32	1610	491	13158	Archaea	Methanobacteriota	Methanobacteria	Methanobacteriales	Methanobacteriaceae	Methanobrevibacter_A	NA
TP20200824-WDL34_DT2009055567-1_bin.41	87.92	2.66	Neural Network (Specific Model)	0.906	26700	293.6005681818182	1708967	0.36	1760	91	85395	Archaea	Methanobacteriota	Methanobacteria	Methanobacteriales	Methanobacteriaceae	Methanobrevibacter_A	NA
TP20200825-WDL25_DT2009055596-1_bin.105	60.99	1.59	Neural Network (Specific Model)	0.899	6300	261.1450643776824	1012072	0.48	1165	193	15810	Archaea	Halobacteriota	Methanomicrobia	Methanomicrobiales	Methanocorpusculaceae	Methanocorpusculum	NA
TP20200825-WDL49_DT2009055602-1_bin.361	89.31	1.78	Neural Network (Specific Model)	0.927	4002	309.704	1884132	0.32	1883	514	14816	Archaea	Methanobacteriota	Methanobacteria	Methanobacteriales	Methanobacteriaceae	Methanobrevibacter_A	NA
XJ17.bin.35	71.06	0.08	Neural Network (Specific Model)	0.881	36886	300.3142311365807	1069889	0.37	1047	45	102704	Archaea	Methanobacteriota	Methanobacteria	Methanobacteriales	Methanobacteriaceae	Methanosphaera	NA
XZ16.bin.40	81.45	0.87	Neural Network (Specific Model)	0.846	9062	315.6453771289538	1838226	0.33	1644	261	32367	Archaea	Methanobacteriota	Methanobacteria	Methanobacteriales	Methanobacteriaceae	Methanosphaera	NA
TP20200814-DZC72_DT2009055400-1_bin.217	85.63	2.43	Neural Network (Specific Model)	0.922	6226	281.4450386215092	1538858	0.33	1683	327	24015	Archaea	Methanobacteriota	Methanobacteria	Methanobacteriales	Methanobacteriaceae	Methanobrevibacter_A	NA
TP20200812-DBC65_DT2009055288-1_bin.62	79.78	0.1	Neural Network (Specific Model)	0.835	4472	293.62395363811976	1636559	0.33	1553	435	16658	Archaea	Methanobacteriota	Methanobacteria	Methanobacteriales	Methanobacteriaceae	Methanobrevibacter	NA
TP20200814-DZC142_DT2009055470-1_bin.315	91.44	1.55	Neural Network (Specific Model)	0.896	32784	314.771372740596	2153133	0.35	2047	102	82385	Archaea	Methanobacteriota	Methanobacteria	Methanobacteriales	Methanobacteriaceae	Methanobrevibacter_A	NA
TP20200814-DZC39_DT2009055367-1_bin.220	69.24	1.62	Neural Network (Specific Model)	0.908	5190	248.06780923994037	1097489	0.47	1342	261	18672	Archaea	Halobacteriota	Methanomicrobia	Methanomicrobiales	Methanocorpusculaceae	Methanocorpusculum	Methanocorpusculum sp017408885
XJ18.bin.9	88.81	0.6	Neural Network (Specific Model)	0.887	58482	318.40677966101697	1968222	0.35	1829	47	118915	Archaea	Methanobacteriota	Methanobacteria	Methanobacteriales	Methanobacteriaceae	Methanobrevibacter_A	NA
XJ24.bin.108	90.49	1.97	Neural Network (Specific Model)	0.845	52190	320.94466666666665	1706719	0.31	1500	60	106956	Archaea	Methanobacteriota	Methanobacteria	Methanobacteriales	Methanobacteriaceae	Methanosphaera	NA
XZ15.bin.24	89.97	2.23	Neural Network (Specific Model)	0.807	10605	282.2509940357853	2110072	0.32	2012	278	48839	Archaea	Methanobacteriota	Methanobacteria	Methanobacteriales	Methanobacteriaceae	Methanobrevibacter	NA
XZ8.bin.22	88.92	1.36	Neural Network (Specific Model)	0.886	36750	316.41270588235295	2273688	0.31	2125	106	93442	Archaea	Methanobacteriota	Methanobacteria	Methanobacteriales	Methanobacteriaceae	Methanobrevibacter_A	NA
TP20200814-DZC74_DT2009055402-1_bin.18	66.01	0.47	Neural Network (Specific Model)	0.871	3332	316.25180433039293	1357874	0.33	1247	438	16181	Archaea	Methanobacteriota	Methanobacteria	Methanobacteriales	Methanobacteriaceae	Methanobrevibacter	NA
TP20200815-DZC22_DT2009055492-1_bin.13	89.89	0.28	Neural Network (Specific Model)	0.819	6481	294.7357102433503	1906699	0.32	1767	378	23530	Archaea	Methanobacteriota	Methanobacteria	Methanobacteriales	Methanobacteriaceae	Methanobrevibacter	NA
XZ20.bin.41	83.98	0.3	Neural Network (Specific Model)	0.808	10144	291.9917218543046	1963662	0.32	1812	250	55491	Archaea	Methanobacteriota	Methanobacteria	Methanobacteriales	Methanobacteriaceae	Methanobrevibacter	NA
QH1.bin.40	92.09	1.61	Neural Network (Specific Model)	0.896	34807	307.192348565356	1933192	0.36	1882	96	110318	Archaea	Methanobacteriota	Methanobacteria	Methanobacteriales	Methanobacteriaceae	Methanobrevibacter_A	NA
QH6.bin.88	51.76	0.27	Neural Network (Specific Model)	0.851	4933	309.3630268199234	1137673	0.33	1044	252	28263	Archaea	Methanobacteriota	Methanobacteria	Methanobacteriales	Methanobacteriaceae	Methanobrevibacter	NA
TP20200812-DBC58_DT2009055281-1_bin.157	53.15	0.2	Neural Network (Specific Model)	0.916	2726	234.17453798767968	744860	0.55	974	278	7815	Archaea	Thermoplasmatota	Thermoplasmata	Methanomassiliicoccales	Methanomethylophilaceae	UBA71	UBA71 sp017935945
TP20200814-DZC79_DT2009055407-1_bin.63	80.56	0.97	Neural Network (Specific Model)	0.927	4652	298.7190675433353	1615241	0.32	1673	403	15769	Archaea	Methanobacteriota	Methanobacteria	Methanobacteriales	Methanobacteriaceae	Methanobrevibacter_A	NA
XJ2.bin.124	91.88	0.47	Neural Network (Specific Model)	0.816	14086	299.89434523809524	2222503	0.32	2016	219	71672	Archaea	Methanobacteriota	Methanobacteria	Methanobacteriales	Methanobacteriaceae	Methanobrevibacter	NA
XJ17.bin.8	94.79	0.67	Neural Network (Specific Model)	0.871	42613	330.1193530395984	2037020	0.31	1793	94	111325	Archaea	Methanobacteriota	Methanobacteria	Methanobacteriales	Methanobacteriaceae	Methanosphaera	NA
TP20200815-DZC57_DT2009055527-1_bin.203	85.46	0.94	Neural Network (Specific Model)	0.905	22070	320.29957291031116	1738736	0.32	1639	116	64412	Archaea	Methanobacteriota	Methanobacteria	Methanobacteriales	Methanobacteriaceae	Methanobrevibacter_A	NA
TP20200815-DZC77_DT2009055547-1_bin.175	84.95	0.76	Neural Network (Specific Model)	0.898	22456	275.0828105395232	1461978	0.51	1594	96	80379	Archaea	Halobacteriota	Methanomicrobia	Methanomicrobiales	Methanocorpusculaceae	Methanocorpusculum	Methanocorpusculum sp017622255
XZ5.bin.28	84.9	3.43	Neural Network (Specific Model)	0.802	12546	282.2117048346056	2073215	0.32	1965	227	53501	Archaea	Methanobacteriota	Methanobacteria	Methanobacteriales	Methanobacteriaceae	Methanobrevibacter	NA
TP20200815-DZC36_DT2009055506-1_bin.121	68.86	0.31	Neural Network (Specific Model)	0.915	3397	246.06006006006007	1072296	0.55	1332	334	13065	Archaea	Thermoplasmatota	Thermoplasmata	Methanomassiliicoccales	Methanomethylophilaceae	UBA71	UBA71 sp017935945
TP20200815-DZC58_DT2009055528-1_bin.30	68	0.14	Neural Network (Specific Model)	0.845	4925	309.2675507020281	1406537	0.33	1282	331	23859	Archaea	Methanobacteriota	Methanobacteria	Methanobacteriales	Methanobacteriaceae	Methanobrevibacter	NA
QH14.bin.108	74.06	1.94	Neural Network (Specific Model)	0.841	5725	311.6592977893368	1707614	0.32	1538	348	34581	Archaea	Methanobacteriota	Methanobacteria	Methanobacteriales	Methanobacteriaceae	Methanobrevibacter	NA
TP20200814-DZC60_DT2009055388-1_bin.245	72.96	2.58	Neural Network (Specific Model)	0.913	5914	253.08136882129278	1090907	0.47	1315	223	22641	Archaea	Halobacteriota	Methanomicrobia	Methanomicrobiales	Methanocorpusculaceae	Methanocorpusculum	Methanocorpusculum sp017408885
TP20200825-WDL51_DT2009055604-1_bin.82	98.04	0.32	Neural Network (Specific Model)	0.921	17687	289.4467625899281	1306554	0.45	1390	107	66590	Archaea	Thermoplasmatota	Thermoplasmata	Methanomassiliicoccales	Methanomethylophilaceae	SIG5	SIG5 sp015063195
XZ10.bin.30	95.59	3.49	Neural Network (Specific Model)	0.814	39068	307.864837398374	2231926	0.32	1968	115	108686	Archaea	Methanobacteriota	Methanobacteria	Methanobacteriales	Methanobacteriaceae	Methanobrevibacter	NA
QH22.bin.51	79.89	0.01	Neural Network (Specific Model)	0.919	14925	273.5346907993967	1182606	0.35	1326	118	46735	Archaea	Methanobacteriota	Methanobacteria	Methanobacteriales	Methanobacteriaceae	Methanobrevibacter_A	NA
TP20200814-DZC85_DT2009055413-1_bin.296	81.52	0.47	Neural Network (Specific Model)	0.874	18381	274.1357142857143	1577392	0.47	1680	133	68973	Archaea	Halobacteriota	Methanomicrobia	Methanomicrobiales	Methanocorpusculaceae	Methanocorpusculum	NA
TP20200814-DZC92_DT2009055420-1_bin.249	97.61	1.94	Neural Network (Specific Model)	0.907	20175	314.02061855670104	1911677	0.33	1843	147	86171	Archaea	Methanobacteriota	Methanobacteria	Methanobacteriales	Methanobacteriaceae	Methanobrevibacter_A	NA
TP20200815-DZC38_DT2009055508-1_bin.233	97.01	0.44	Neural Network (Specific Model)	0.89	15271	320.6290773532153	2315962	0.31	2146	233	49902	Archaea	Methanobacteriota	Methanobacteria	Methanobacteriales	Methanobacteriaceae	Methanobrevibacter_A	NA
TP20200815-DZC47_DT2009055517-1_bin.291	86.32	0.01	Neural Network (Specific Model)	0.92	4765	295.75586049170954	1684415	0.32	1749	420	17927	Archaea	Methanobacteriota	Methanobacteria	Methanobacteriales	Methanobacteriaceae	Methanobrevibacter_A	NA
TP20200812-DBC31_DT2009055254-1_bin.457	80.07	0.81	Neural Network (Specific Model)	0.845	4446	315.48157401623985	1792511	0.32	1601	462	39164	Archaea	Methanobacteriota	Methanobacteria	Methanobacteriales	Methanobacteriaceae	Methanobrevibacter	NA
TP20200814-DZC72_DT2009055400-1_bin.156	73.16	0.23	Neural Network (Specific Model)	0.852	3669	308.53122703894195	1477465	0.33	1361	425	14384	Archaea	Methanobacteriota	Methanobacteria	Methanobacteriales	Methanobacteriaceae	Methanobrevibacter	NA
TP20200815-DZC26_DT2009055496-1_bin.215	96.6	0.78	Neural Network (Specific Model)	0.917	44301	299.3510861948143	1394107	0.45	1427	61	104906	Archaea	Thermoplasmatota	Thermoplasmata	Methanomassiliicoccales	Methanomethylophilaceae	SIG5	SIG5 sp015063195
TP20200824-WDL73_DT2009055582-1_bin.106	97.16	0.47	Neural Network (Specific Model)	0.91	36647	296.13105229180115	1508849	0.54	1549	70	59791	Archaea	Thermoplasmatota	Thermoplasmata	Methanomassiliicoccales	Methanomethylophilaceae	UBA71	UBA71 sp017935945
XZ10.bin.25	71.73	0.73	Neural Network (Specific Model)	0.897	57092	285.4161533196441	1392288	0.35	1461	39	117164	Archaea	Methanobacteriota	Methanobacteria	Methanobacteriales	Methanobacteriaceae	Methanobrevibacter_A	NA
TP20200814-DZC56_DT2009055384-1_bin.95	61.51	0.57	Neural Network (Specific Model)	0.878	3003	324.80392156862746	1187927	0.34	1071	414	11889	Archaea	Methanobacteriota	Methanobacteria	Methanobacteriales	Methanobacteriaceae	Methanobrevibacter	NA
TP20200815-DZC60_DT2009055530-1_bin.373	92.3	1.34	Neural Network (Specific Model)	0.907	17970	314.57059756742467	1964558	0.32	1891	183	44680	Archaea	Methanobacteriota	Methanobacteria	Methanobacteriales	Methanobacteriaceae	Methanobrevibacter_A	NA
TP20200824-WDL75_DT2009055584-1_bin.137	79.04	0.57	Neural Network (Specific Model)	0.935	3443	296.24695317511225	1479218	0.32	1559	461	12718	Archaea	Methanobacteriota	Methanobacteria	Methanobacteriales	Methanobacteriaceae	Methanobrevibacter_A	NA
XZ8.bin.19	99.19	4.96	Neural Network (Specific Model)	0.817	32472	289.5211382113821	2612531	0.32	2460	133	157058	Archaea	Methanobacteriota	Methanobacteria	Methanobacteriales	Methanobacteriaceae	Methanosphaera	NA
TP20200812-DBC43_DT2009055266-1_bin.200	67.62	0.19	Neural Network (Specific Model)	0.871	2797	306.22222222222223	1337875	0.34	1269	494	10582	Archaea	Methanobacteriota	Methanobacteria	Methanobacteriales	Methanobacteriaceae	Methanobrevibacter	NA
TP20200815-DZC30_DT2009055500-1_bin.131	88.31	0.82	Neural Network (Specific Model)	0.911	8834	275.17884615384617	1410451	0.55	1560	219	25275	Archaea	Thermoplasmatota	Thermoplasmata	Methanomassiliicoccales	Methanomethylophilaceae	UBA71	UBA71 sp017935945
TP20200815-DZC47_DT2009055517-1_bin.328	87.18	0.3	Neural Network (Specific Model)	0.897	69686	283.855321861058	1485640	0.51	1569	40	168739	Archaea	Halobacteriota	Methanomicrobia	Methanomicrobiales	Methanocorpusculaceae	Methanocorpusculum	Methanocorpusculum sp017399555
TP20200823-QMN50_DT2009055557-1_bin.282	87.66	0.13	Neural Network (Specific Model)	0.927	5100	317.0329358319137	1804895	0.32	1761	436	23963	Archaea	Methanobacteriota	Methanobacteria	Methanobacteriales	Methanobacteriaceae	Methanobrevibacter_A	NA
XZ1.bin.64	90.7	0.97	Neural Network (Specific Model)	0.805	13377	291.58690046415677	2105833	0.32	1939	231	58790	Archaea	Methanobacteriota	Methanobacteria	Methanobacteriales	Methanobacteriaceae	Methanobrevibacter	NA
XZ6.bin.60	65.75	0.1	Neural Network (Specific Model)	0.903	87132	322.0998552821997	1476490	0.33	1382	26	181567	Archaea	Methanobacteriota	Methanobacteria	Methanobacteriales	Methanobacteriaceae	Methanobrevibacter_A	NA
QH8.bin.131	91.07	0.66	Neural Network (Specific Model)	0.869	16264	293.8189349112426	1712094	0.36	1690	154	55482	Archaea	Methanobacteriota	Methanobacteria	Methanobacteriales	Methanobacteriaceae	Methanosphaera	NA
TP20200814-DZC93_DT2009055421-1_bin.209	74.32	0.82	Neural Network (Specific Model)	0.916	7323	279.197583081571	1511473	0.37	1655	273	21793	Archaea	Methanobacteriota	Methanobacteria	Methanobacteriales	Methanobacteriaceae	Methanobrevibacter_A	NA
TP20200814-DZC97_DT2009055425-1_bin.265	73.89	1.04	Neural Network (Specific Model)	0.914	8988	267.37388724035605	1179900	0.47	1348	170	42043	Archaea	Halobacteriota	Methanomicrobia	Methanomicrobiales	Methanocorpusculaceae	Methanocorpusculum	Methanocorpusculum sp017408885
TP20200815-DZC17_DT2009055487-1_bin.139	87.43	3.45	Neural Network (Specific Model)	0.902	8321	298.9745989304813	2228076	0.32	2244	370	55404	Archaea	Methanobacteriota	Methanobacteria	Methanobacteriales	Methanobacteriaceae	Methanobrevibacter_A	NA
TP20200815-DZC20_DT2009055490-1_bin.310	96.55	0.51	Neural Network (Specific Model)	0.911	17330	286.90582079790715	1441338	0.55	1529	129	74605	Archaea	Thermoplasmatota	Thermoplasmata	Methanomassiliicoccales	Methanomethylophilaceae	UBA71	UBA71 sp017935945
TP20200824-WDL73_DT2009055582-1_bin.203	57.18	0.15	Neural Network (Specific Model)	0.89	2721	320.9505440158259	1092975	0.34	1011	415	9659	Archaea	Methanobacteriota	Methanobacteria	Methanobacteriales	Methanobacteriaceae	Methanobrevibacter	NA
XJ6.bin.32	82.72	0.09	Neural Network (Specific Model)	0.872	42417	279.3690260133091	1585940	0.47	1653	60	87408	Archaea	Halobacteriota	Methanomicrobia	Methanomicrobiales	Methanocorpusculaceae	Methanocorpusculum	NA
QH22.bin.2	51.37	0.06	Neural Network (Specific Model)	0.875	159500	305.57610241820765	735865	0.36	703	5	358198	Archaea	Methanobacteriota	Methanobacteria	Methanobacteriales	Methanobacteriaceae	Methanosphaera	NA
TP20200814-DZC27_DT2009055355-1_bin.12	96.56	0.28	Neural Network (Specific Model)	0.92	36609	301.73922413793105	1366009	0.45	1392	60	108445	Archaea	Thermoplasmatota	Thermoplasmata	Methanomassiliicoccales	Methanomethylophilaceae	SIG5	SIG5 sp015063195
TP20200815-DZC60_DT2009055530-1_bin.370	99.64	1.88	Neural Network (Specific Model)	0.885	22026	296.56193078324225	2204086	0.37	2196	151	58240	Archaea	Methanobacteriota	Methanobacteria	Methanobacteriales	Methanobacteriaceae	Methanobrevibacter_A	NA
TP20200815-DZC8_DT2009055478-1_bin.197	60.8	0.11	Neural Network (Specific Model)	0.891	162958	277.74098671726756	983182	0.51	1054	13	264546	Archaea	Halobacteriota	Methanomicrobia	Methanomicrobiales	Methanocorpusculaceae	Methanocorpusculum	Methanocorpusculum sp017399555
XJ22.bin.114	79.95	0.2	Neural Network (Specific Model)	0.871	42414	279.815873015873	1514394	0.47	1575	55	87386	Archaea	Halobacteriota	Methanomicrobia	Methanomicrobiales	Methanocorpusculaceae	Methanocorpusculum	NA
TP20200812-DBC2_DT2009055225-1_bin.244	85.28	0.57	Neural Network (Specific Model)	0.84	4734	314.9753390875462	1822621	0.32	1622	446	23546	Archaea	Methanobacteriota	Methanobacteria	Methanobacteriales	Methanobacteriaceae	Methanobrevibacter	NA
TP20200812-DBC38_DT2009055261-1_bin.233	89.94	2.07	Neural Network (Specific Model)	0.924	5037	310.77296450939457	1930717	0.32	1916	463	17724	Archaea	Methanobacteriota	Methanobacteria	Methanobacteriales	Methanobacteriaceae	Methanobrevibacter_A	NA
TP20200814-DZC132_DT2009055460-1_bin.92	70.36	0.36	Neural Network (Specific Model)	0.886	3213	337.13617719442163	1389765	0.34	1219	465	14143	Archaea	Methanobacteriota	Methanobacteria	Methanobacteriales	Methanobacteriaceae	Methanobrevibacter	NA
TP20200814-DZC79_DT2009055407-1_bin.182	84.93	0.38	Neural Network (Specific Model)	0.827	5998	302.91783216783216	1884650	0.32	1716	401	20227	Archaea	Methanobacteriota	Methanobacteria	Methanobacteriales	Methanobacteriaceae	Methanobrevibacter	NA
TP20200812-DBC23_DT2009055246-1_bin.291	69.4	1.16	Neural Network (Specific Model)	0.863	3085	307.4342599549211	1421285	0.33	1331	480	17048	Archaea	Methanobacteriota	Methanobacteria	Methanobacteriales	Methanobacteriaceae	Methanobrevibacter	NA
TP20200814-DZC121_DT2009055449-1_bin.36	95.57	0.77	Neural Network (Specific Model)	0.91	8879	324.24611650485434	2198514	0.32	2060	342	38589	Archaea	Methanobacteriota	Methanobacteria	Methanobacteriales	Methanobacteriaceae	Methanobrevibacter_A	NA
TP20200814-DZC109_DT2009055437-1_bin.254	73.25	1.39	Neural Network (Specific Model)	0.907	9019	264.1050193050193	1128380	0.47	1295	167	29319	Archaea	Halobacteriota	Methanomicrobia	Methanomicrobiales	Methanocorpusculaceae	Methanocorpusculum	Methanocorpusculum sp017408885
TP20200815-DZC26_DT2009055496-1_bin.294	99.29	3.24	Neural Network (Specific Model)	0.882	29918	303.02122954444934	2326394	0.37	2261	122	80922	Archaea	Methanobacteriota	Methanobacteria	Methanobacteriales	Methanobacteriaceae	Methanobrevibacter_A	NA
TP20200815-DZC76_DT2009055546-1_bin.292	76.77	0.05	Neural Network (Specific Model)	0.932	7137	268.7364864864865	1021595	0.46	1184	180	33438	Archaea	Thermoplasmatota	Thermoplasmata	Methanomassiliicoccales	Methanomethylophilaceae	SIG5	SIG5 sp015063195
XZ4.bin.51	81.6	1.83	Neural Network (Specific Model)	0.879	34935	311.3100679431748	1718933	0.32	1619	90	121039	Archaea	Methanobacteriota	Methanobacteria	Methanobacteriales	Methanobacteriaceae	Methanobrevibacter_A	NA
TP20200814-DZC39_DT2009055367-1_bin.243	98.24	1.58	Neural Network (Specific Model)	0.88	11216	302.51624548736464	1711932	0.36	1662	220	50020	Archaea	Methanobacteriota	Methanobacteria	Methanobacteriales	Methanobacteriaceae	Methanosphaera	NA
TP20200814-DZC80_DT2009055408-1_bin.166	63.16	1.55	Neural Network (Specific Model)	0.905	5576	250.84442724458205	1071344	0.47	1292	235	20078	Archaea	Halobacteriota	Methanomicrobia	Methanomicrobiales	Methanocorpusculaceae	Methanocorpusculum	Methanocorpusculum sp017408885
TP20200815-DZC58_DT2009055528-1_bin.144	99.05	0.22	Neural Network (Specific Model)	0.915	59415	304.9801559177888	1407762	0.45	1411	49	112024	Archaea	Thermoplasmatota	Thermoplasmata	Methanomassiliicoccales	Methanomethylophilaceae	SIG5	SIG5 sp015063195
TP20200824-WDL81_DT2009055590-1_bin.15	93.26	0.66	Neural Network (Specific Model)	0.909	8792	272.52608962553717	1462074	0.54	1629	214	32009	Archaea	Thermoplasmatota	Thermoplasmata	Methanomassiliicoccales	Methanomethylophilaceae	UBA71	UBA71 sp017935945
TP20200825-WDL119_DT2009055619-1_bin.4	69.94	0.14	Neural Network (Specific Model)	0.928	4069	275.13894592744697	1298037	0.36	1461	348	17239	Archaea	Methanobacteriota	Methanobacteria	Methanobacteriales	Methanobacteriaceae	Methanobrevibacter_A	NA
XJ21.bin.113	85.15	0.09	Neural Network (Specific Model)	0.874	44689	279.3228974831185	1557817	0.48	1629	54	87670	Archaea	Halobacteriota	Methanomicrobia	Methanomicrobiales	Methanocorpusculaceae	Methanocorpusculum	NA
QH4.bin.41	98.54	0.02	Neural Network (Specific Model)	0.88	159665	313.14244810307804	1490198	0.36	1397	14	358198	Archaea	Methanobacteriota	Methanobacteria	Methanobacteriales	Methanobacteriaceae	Methanosphaera	NA
TP20200815-DZC53_DT2009055523-1_bin.251	84.96	0.36	Neural Network (Specific Model)	0.814	6450	287.6455696202532	1840319	0.32	1738	357	20721	Archaea	Methanobacteriota	Methanobacteria	Methanobacteriales	Methanobacteriaceae	Methanobrevibacter	NA
XJ2.bin.17	82.06	0.09	Neural Network (Specific Model)	0.874	43243	280.3639751552795	1545516	0.47	1610	54	74749	Archaea	Halobacteriota	Methanomicrobia	Methanomicrobiales	Methanocorpusculaceae	Methanocorpusculum	NA
TP20200814-DZC68_DT2009055396-1_bin.129	90.22	1.23	Neural Network (Specific Model)	0.913	13156	298.72361262241566	1801347	0.36	1838	197	40791	Archaea	Methanobacteriota	Methanobacteria	Methanobacteriales	Methanobacteriaceae	Methanobrevibacter_A	NA
TP20200815-DZC73_DT2009055543-1_bin.34	70.18	0.4	Neural Network (Specific Model)	0.92	6145	263.4619205298013	1035160	0.46	1208	208	20866	Archaea	Thermoplasmatota	Thermoplasmata	Methanomassiliicoccales	Methanomethylophilaceae	SIG5	SIG5 sp015063195
TP20200814-DZC41_DT2009055369-1_bin.75	91.07	0.4	Neural Network (Specific Model)	0.92	10874	282.2407912687585	1346276	0.46	1466	179	53548	Archaea	Thermoplasmatota	Thermoplasmata	Methanomassiliicoccales	Methanomethylophilaceae	SIG5	SIG5 sp015063195
TP20200825-WDL101_DT2009055615-1_bin.83	66.71	0.28	Neural Network (Specific Model)	0.919	4036	254.36658749010292	1046283	0.54	1263	287	12283	Archaea	Thermoplasmatota	Thermoplasmata	Methanomassiliicoccales	Methanomethylophilaceae	UBA71	UBA71 sp017935945
XZ10.bin.24	90.8	1.33	Neural Network (Specific Model)	0.884	31982	309.26582278481015	2152795	0.35	2054	103	86515	Archaea	Methanobacteriota	Methanobacteria	Methanobacteriales	Methanobacteriaceae	Methanobrevibacter_A	NA
TP20200814-DZC75_DT2009055403-1_bin.74	80.01	1.1	Neural Network (Specific Model)	0.91	8372	258.5292955892034	1292532	0.47	1519	201	23708	Archaea	Halobacteriota	Methanomicrobia	Methanomicrobiales	Methanocorpusculaceae	Methanocorpusculum	Methanocorpusculum sp017408885
TP20200815-DZC57_DT2009055527-1_bin.207	93.73	1.69	Neural Network (Specific Model)	0.896	41292	326.5437890974084	2442875	0.33	2238	119	126878	Archaea	Methanobacteriota	Methanobacteria	Methanobacteriales	Methanobacteriaceae	Methanobrevibacter_A	NA
TP20200815-DZC57_DT2009055527-1_bin.40	94.55	0.16	Neural Network (Specific Model)	0.913	54769	303.2244897959184	1412165	0.45	1421	47	272824	Archaea	Thermoplasmatota	Thermoplasmata	Methanomassiliicoccales	Methanomethylophilaceae	SIG5	SIG5 sp015063195
XJ3.bin.78	93.19	1.11	Neural Network (Specific Model)	0.817	15537	300.39579158316633	2199236	0.32	1996	214	58027	Archaea	Methanobacteriota	Methanobacteria	Methanobacteriales	Methanobacteriaceae	Methanobrevibacter	NA
TP20200824-WDL67_DT2009055577-1_bin.63	61.49	0.9	Neural Network (Specific Model)	0.899	4536	250.92495784148397	990372	0.48	1186	258	13949	Archaea	Halobacteriota	Methanomicrobia	Methanomicrobiales	Methanocorpusculaceae	Methanocorpusculum	NA
QH13.bin.105	85.01	0.07	Neural Network (Specific Model)	0.886	11981	301.5306262904336	1481815	0.36	1453	164	49115	Archaea	Methanobacteriota	Methanobacteria	Methanobacteriales	Methanobacteriaceae	Methanosphaera	NA
TP20200814-DZC110_DT2009055438-1_bin.396	83.01	0.43	Neural Network (Specific Model)	0.914	10814	284.25790452572846	1502469	0.37	1613	198	31256	Archaea	Methanobacteriota	Methanobacteria	Methanobacteriales	Methanobacteriaceae	Methanobrevibacter_A	NA
TP20200814-DZC3_DT2009055331-1_bin.136	69.71	0.35	Neural Network (Specific Model)	0.881	11331	273.353969410051	1274753	0.47	1373	157	38113	Archaea	Halobacteriota	Methanomicrobia	Methanomicrobiales	Methanocorpusculaceae	Methanocorpusculum	NA
TP20200814-DZC43_DT2009055371-1_bin.14	98.79	4.39	Neural Network (Specific Model)	0.894	53788	317.85782608695655	2449958	0.34	2300	82	107952	Archaea	Methanobacteriota	Methanobacteria	Methanobacteriales	Methanobacteriaceae	Methanobrevibacter_A	NA
TP20200815-DZC75_DT2009055545-1_bin.139	81.39	1.96	Neural Network (Specific Model)	0.892	22079	278.18595578673603	1436436	0.46	1538	102	89129	Archaea	Halobacteriota	Methanomicrobia	Methanomicrobiales	Methanocorpusculaceae	Methanocorpusculum	Methanocorpusculum sp017408885
TP20200825-WDL13_DT2009055594-1_bin.147	65.15	1.37	Neural Network (Specific Model)	0.897	4720	246.8581560283688	1161556	0.48	1410	276	18413	Archaea	Halobacteriota	Methanomicrobia	Methanomicrobiales	Methanocorpusculaceae	Methanocorpusculum	NA
QH16.bin.61	82.1	0.01	Neural Network (Specific Model)	0.915	17800	273.3831308077198	1252707	0.36	1399	112	65967	Archaea	Methanobacteriota	Methanobacteria	Methanobacteriales	Methanobacteriaceae	Methanobrevibacter_A	NA
TP20200812-DBC75_DT2009055298-1_bin.350	81.55	0.31	Neural Network (Specific Model)	0.838	4636	301.667496886675	1733088	0.32	1606	435	27092	Archaea	Methanobacteriota	Methanobacteria	Methanobacteriales	Methanobacteriaceae	Methanobrevibacter	NA
TP20200814-DZC80_DT2009055408-1_bin.214	51.65	0.12	Neural Network (Specific Model)	0.891	2639	314.5993377483444	958351	0.34	906	368	9801	Archaea	Methanobacteriota	Methanobacteria	Methanobacteriales	Methanobacteriaceae	Methanobrevibacter	NA
TP20200815-DZC13_DT2009055483-1_bin.118	61.27	0.14	Neural Network (Specific Model)	0.92	3229	240.32847341337907	912393	0.55	1166	297	10966	Archaea	Thermoplasmatota	Thermoplasmata	Methanomassiliicoccales	Methanomethylophilaceae	UBA71	UBA71 sp017935945
TP20200815-DZC42_DT2009055512-1_bin.9	71.73	0.67	Neural Network (Specific Model)	0.921	4476	254.3979348689436	1040931	0.55	1259	272	16537	Archaea	Thermoplasmatota	Thermoplasmata	Methanomassiliicoccales	Methanomethylophilaceae	UBA71	UBA71 sp017935945
TP20200815-DZC57_DT2009055527-1_bin.405	88.98	0.56	Neural Network (Specific Model)	0.81	8840	288.31813524590166	2082059	0.32	1952	308	36625	Archaea	Methanobacteriota	Methanobacteria	Methanobacteriales	Methanobacteriaceae	Methanobrevibacter	NA
TP20200825-WDL1_DT2009055592-1_bin.75	95.66	0.34	Neural Network (Specific Model)	0.92	37740	296.6503785271851	1402438	0.45	1453	66	115973	Archaea	Thermoplasmatota	Thermoplasmata	Methanomassiliicoccales	Methanomethylophilaceae	SIG5	SIG5 sp015063195
QH5.bin.102	98.06	0.82	Neural Network (Specific Model)	0.899	58614	324.2384787472036	2415379	0.32	2235	69	184989	Archaea	Methanobacteriota	Methanobacteria	Methanobacteriales	Methanobacteriaceae	Methanobrevibacter_A	Methanobrevibacter_A millerae_A
TP20200814-DZC28_DT2009055356-1_bin.128	57.65	0.19	Neural Network (Specific Model)	0.892	2842	331.50373134328356	1193967	0.34	1072	424	12035	Archaea	Methanobacteriota	Methanobacteria	Methanobacteriales	Methanobacteriaceae	Methanobrevibacter	NA
TP20200814-DZC93_DT2009055421-1_bin.117	86.82	3.26	Neural Network (Specific Model)	0.891	20155	300.1988007380074	2187504	0.34	2168	182	91594	Archaea	Methanobacteriota	Methanobacteria	Methanobacteriales	Methanobacteriaceae	Methanobrevibacter_A	NA
TP20200815-DZC46_DT2009055516-1_bin.102	97.6	0.83	Neural Network (Specific Model)	0.812	28733	308.619	2187397	0.32	1920	133	92474	Archaea	Methanobacteriota	Methanobacteria	Methanobacteriales	Methanobacteriaceae	Methanobrevibacter	NA
TP20200815-DZC76_DT2009055546-1_bin.89	94.15	0.8	Neural Network (Specific Model)	0.911	17661	285.65755297334243	1373216	0.55	1463	125	73460	Archaea	Thermoplasmatota	Thermoplasmata	Methanomassiliicoccales	Methanomethylophilaceae	UBA71	UBA71 sp017935945
TP20200814-DZC80_DT2009055408-1_bin.202	75.16	0.46	Neural Network (Specific Model)	0.919	4538	247.90104166666666	1083784	0.45	1344	278	19472	Archaea	Thermoplasmatota	Thermoplasmata	Methanomassiliicoccales	Methanomethylophilaceae	SIG5	SIG5 sp015063195
TP20200815-DZC77_DT2009055547-1_bin.301	94.51	0.72	Neural Network (Specific Model)	0.919	18085	287.1785225718194	1367242	0.45	1462	128	59196	Archaea	Thermoplasmatota	Thermoplasmata	Methanomassiliicoccales	Methanomethylophilaceae	SIG5	SIG5 sp015063195
TP20200824-WDL73_DT2009055582-1_bin.100	94.86	0.76	Neural Network (Specific Model)	0.918	23900	290.67991169977927	1287018	0.45	1359	96	62935	Archaea	Thermoplasmatota	Thermoplasmata	Methanomassiliicoccales	Methanomethylophilaceae	SIG5	SIG5 sp015063195
XJ7.bin.66	84.85	0.98	Neural Network (Specific Model)	0.808	8430	280.9305631492619	1907353	0.32	1829	296	34141	Archaea	Methanobacteriota	Methanobacteria	Methanobacteriales	Methanobacteriaceae	Methanobrevibacter	NA
TP20200812-DBC20_DT2009055243-1_bin.232	50.83	0.06	Neural Network (Specific Model)	0.934	2488	278.792277992278	1157143	0.32	1295	463	10278	Archaea	Methanobacteriota	Methanobacteria	Methanobacteriales	Methanobacteriaceae	Methanobrevibacter_A	NA
TP20200815-DZC22_DT2009055492-1_bin.107	84.54	0.05	Neural Network (Specific Model)	0.911	15179	297.55432780847144	1594004	0.32	1629	179	44971	Archaea	Methanobacteriota	Methanobacteria	Methanobacteriales	Methanobacteriaceae	Methanobrevibacter_A	NA
TP20200815-DZC35_DT2009055505-1_bin.133	88.57	2.69	Neural Network (Specific Model)	0.889	21517	298.9891975308642	1957925	0.37	1944	148	53952	Archaea	Methanobacteriota	Methanobacteria	Methanobacteriales	Methanobacteriaceae	Methanobrevibacter_A	NA
TP20200815-DZC5_DT2009055475-1_bin.266	91.55	0.26	Neural Network (Specific Model)	0.835	8699	328.35046728971963	2017955	0.32	1712	324	39811	Archaea	Methanobacteriota	Methanobacteria	Methanobacteriales	Methanobacteriaceae	Methanobrevibacter	NA
XJ16.bin.37	73.99	1.31	Neural Network (Specific Model)	0.812	8379	290.11058344640435	1579033	0.32	1474	253	30780	Archaea	Methanobacteriota	Methanobacteria	Methanobacteriales	Methanobacteriaceae	Methanobrevibacter	NA
TP20200812-DBC49_DT2009055272-1_bin.89	63.21	0.21	Neural Network (Specific Model)	0.875	2939	314.2819194515853	1256259	0.34	1167	450	19377	Archaea	Methanobacteriota	Methanobacteria	Methanobacteriales	Methanobacteriaceae	Methanobrevibacter	NA
TP20200824-WDL39_DT2009055568-1_bin.289	96.68	0.14	Neural Network (Specific Model)	0.92	79275	303.05979073243645	1318751	0.45	1338	30	132694	Archaea	Thermoplasmatota	Thermoplasmata	Methanomassiliicoccales	Methanomethylophilaceae	SIG5	SIG5 sp015063195
XJ18.bin.50	68.44	0.14	Neural Network (Specific Model)	0.879	34057	323.3497164461248	1166501	0.32	1058	53	99646	Archaea	Methanobacteriota	Methanobacteria	Methanobacteriales	Methanobacteriaceae	Methanosphaera	NA
QH7.bin.132	76.4	0	Neural Network (Specific Model)	0.88	159495	310.67293233082705	1125717	0.37	1064	10	358198	Archaea	Methanobacteriota	Methanobacteria	Methanobacteriales	Methanobacteriaceae	Methanosphaera	NA
TP20200812-DBC44_DT2009055267-1_bin.15	78.76	0.59	Neural Network (Specific Model)	0.841	3826	301.6472148541114	1620791	0.33	1508	474	15883	Archaea	Methanobacteriota	Methanobacteria	Methanobacteriales	Methanobacteriaceae	Methanobrevibacter	NA
TP20200815-DZC24_DT2009055494-1_bin.261	72.47	0.28	Neural Network (Specific Model)	0.923	5824	259.53446808510637	988332	0.46	1175	205	26658	Archaea	Thermoplasmatota	Thermoplasmata	Methanomassiliicoccales	Methanomethylophilaceae	SIG5	SIG5 sp015063195
TP20200825-WDL19_DT2009055595-1_bin.158	79.33	0.06	Gradient Boost (General Model)	0.875	5386	224.51085383502172	531070	0.26	691	125	22668	Archaea	Halobacteriota	Methanosarcinia	Methanosarcinales	Methanosarcinaceae	Methanimicrococcus	NA
XZ3.bin.49	86.77	3.77	Neural Network (Specific Model)	0.891	20549	289.98850574712645	1866780	0.37	1914	131	77622	Archaea	Methanobacteriota	Methanobacteria	Methanobacteriales	Methanobacteriaceae	Methanobrevibacter_A	NA
TP20200814-DZC79_DT2009055407-1_bin.247	96.16	2.54	Neural Network (Specific Model)	0.908	18966	314.11995967741933	2056892	0.33	1984	175	64826	Archaea	Methanobacteriota	Methanobacteria	Methanobacteriales	Methanobacteriaceae	Methanobrevibacter_A	NA
QH22.bin.37	99.95	0.86	Neural Network (Specific Model)	0.891	85917	313.29851380042464	2480585	0.32	2355	56	215374	Archaea	Methanobacteriota	Methanobacteria	Methanobacteriales	Methanobacteriaceae	Methanobrevibacter_A	Methanobrevibacter_A millerae_A
TP20200814-DZC10_DT2009055435-1_bin.84	77.84	0.06	Neural Network (Specific Model)	0.903	10618	264.2037914691943	1294038	0.47	1477	170	46107	Archaea	Halobacteriota	Methanomicrobia	Methanomicrobiales	Methanocorpusculaceae	Methanocorpusculum	Methanocorpusculum sp017408885
XZ12.bin.33	92.38	0.77	Neural Network (Specific Model)	0.805	24388	302.737	2058402	0.32	1826	139	68289	Archaea	Methanobacteriota	Methanobacteria	Methanobacteriales	Methanobacteriaceae	Methanobrevibacter	NA
QH17.bin.23	83.15	4.02	Neural Network (Specific Model)	0.895	30331	302.9523539421441	1788972	0.38	1763	78	75441	Archaea	Methanobacteriota	Methanobacteria	Methanobacteriales	Methanobacteriaceae	Methanobrevibacter_A	NA
TP20200812-DBC19_DT2009055242-1_bin.294	96.73	0.85	Neural Network (Specific Model)	0.904	27781	291.9189518586228	1586701	0.54	1641	86	75163	Archaea	Thermoplasmatota	Thermoplasmata	Methanomassiliicoccales	Methanomethylophilaceae	UBA71	UBA71 sp017935945
TP20200812-DBC62_DT2009055285-1_bin.194	66.25	0.71	Neural Network (Specific Model)	0.865	3048	303.4637223974763	1333132	0.33	1268	464	9913	Archaea	Methanobacteriota	Methanobacteria	Methanobacteriales	Methanobacteriaceae	Methanobrevibacter	NA
TP20200814-DZC46_DT2009055374-1_bin.166	75.2	0.95	Neural Network (Specific Model)	0.852	4480	315.1898907103825	1623333	0.33	1464	423	17453	Archaea	Methanobacteriota	Methanobacteria	Methanobacteriales	Methanobacteriaceae	Methanobrevibacter	NA
TP20200815-DZC74_DT2009055544-1_bin.325	94.37	0.85	Neural Network (Specific Model)	0.902	10337	321.3773764258555	2245050	0.31	2104	311	40038	Archaea	Methanobacteriota	Methanobacteria	Methanobacteriales	Methanobacteriaceae	Methanobrevibacter_A	NA
XZ6.bin.26	93.47	0.93	Neural Network (Specific Model)	0.827	18599	316.7567705671947	2247071	0.32	1957	181	82039	Archaea	Methanobacteriota	Methanobacteria	Methanobacteriales	Methanobacteriaceae	Methanosphaera	NA
TP20200814-DZC5_DT2009055333-1_bin.176	93.4	0.15	Neural Network (Specific Model)	0.918	47573	299.0620043258832	1351759	0.45	1387	50	118360	Archaea	Thermoplasmatota	Thermoplasmata	Methanomassiliicoccales	Methanomethylophilaceae	SIG5	SIG5 sp015063195
TP20200815-DZC43_DT2009055513-1_bin.58	96.7	0.38	Neural Network (Specific Model)	0.912	73125	305.28481894150417	1437437	0.45	1436	26	184260	Archaea	Thermoplasmatota	Thermoplasmata	Methanomassiliicoccales	Methanomethylophilaceae	SIG5	SIG5 sp015063195
TP20200815-DZC61_DT2009055531-1_bin.298	73.12	0.01	Neural Network (Specific Model)	0.909	11604	268.09891808346214	1142510	0.52	1294	129	53366	Archaea	Halobacteriota	Methanomicrobia	Methanomicrobiales	Methanocorpusculaceae	Methanocorpusculum	Methanocorpusculum sp017622255
XZ15.bin.22	82.14	0.55	Neural Network (Specific Model)	0.88	33499	307.1778253883235	1951705	0.35	1867	81	83115	Archaea	Methanobacteriota	Methanobacteria	Methanobacteriales	Methanobacteriaceae	Methanobrevibacter_A	NA
XZ17.bin.64	83.04	1.45	Neural Network (Specific Model)	0.884	32904	312.11598746081506	2023272	0.35	1914	99	103645	Archaea	Methanobacteriota	Methanobacteria	Methanobacteriales	Methanobacteriaceae	Methanobrevibacter_A	NA
XZ9.bin.16	79.61	4.34	Neural Network (Specific Model)	0.904	62580	296.57785016286647	1509601	0.35	1535	39	120353	Archaea	Methanobacteriota	Methanobacteria	Methanobacteriales	Methanobacteriaceae	Methanobrevibacter_A	NA
TP20200814-DZC110_DT2009055438-1_bin.295	70.62	1.85	Neural Network (Specific Model)	0.851	4380	301.0058097312999	1460736	0.33	1377	382	24161	Archaea	Methanobacteriota	Methanobacteria	Methanobacteriales	Methanobacteriaceae	Methanobrevibacter	NA
TP20200814-DZC84_DT2009055412-1_bin.80	80.94	0.08	Neural Network (Specific Model)	0.926	4950	297.95628415300547	1410942	0.33	1464	338	16128	Archaea	Methanobacteriota	Methanobacteria	Methanobacteriales	Methanobacteriaceae	Methanobrevibacter_A	NA
TP20200815-DZC9_DT2009055479-1_bin.84	83.45	0.94	Neural Network (Specific Model)	0.834	5942	317.41478313989006	1867882	0.32	1637	386	33268	Archaea	Methanobacteriota	Methanobacteria	Methanobacteriales	Methanobacteriaceae	Methanobrevibacter	NA
TP20200815-DZC51_DT2009055521-1_bin.99	96.84	0.35	Neural Network (Specific Model)	0.91	28956	301.1726572528883	1543765	0.54	1558	73	92662	Archaea	Thermoplasmatota	Thermoplasmata	Methanomassiliicoccales	Methanomethylophilaceae	UBA71	UBA71 sp017935945
TP20200815-DZC62_DT2009055532-1_bin.41	70.88	0.36	Neural Network (Specific Model)	0.92	3970	252.41430700447094	1102024	0.55	1342	303	16154	Archaea	Thermoplasmatota	Thermoplasmata	Methanomassiliicoccales	Methanomethylophilaceae	UBA71	UBA71 sp017935945
XJ11.bin.61	83.57	1.33	Neural Network (Specific Model)	0.805	7262	278.5401038661281	1796875	0.32	1733	314	22708	Archaea	Methanobacteriota	Methanobacteria	Methanobacteriales	Methanobacteriaceae	Methanobrevibacter	NA
XJ13.bin.14	92.17	0.78	Neural Network (Specific Model)	0.817	15008	297.7991223793272	2241418	0.32	2051	219	57722	Archaea	Methanobacteriota	Methanobacteria	Methanobacteriales	Methanobacteriaceae	Methanobrevibacter	NA
QH12.bin.58	79.81	0.01	Neural Network (Specific Model)	0.915	16742	269.4159159159159	1175030	0.35	1332	121	55709	Archaea	Methanobacteriota	Methanobacteria	Methanobacteriales	Methanobacteriaceae	Methanobrevibacter_A	NA
TP20200814-DZC5_DT2009055333-1_bin.197	72.47	3.09	Neural Network (Specific Model)	0.906	7493	258.5199146514936	1201046	0.47	1406	203	30164	Archaea	Halobacteriota	Methanomicrobia	Methanomicrobiales	Methanocorpusculaceae	Methanocorpusculum	Methanocorpusculum sp017408885
TP20200814-DZC93_DT2009055421-1_bin.318	95.42	2.73	Neural Network (Specific Model)	0.902	45346	320.5202460276781	2077041	0.32	1951	87	102311	Archaea	Methanobacteriota	Methanobacteria	Methanobacteriales	Methanobacteriaceae	Methanobrevibacter_A	NA
TP20200815-DZC24_DT2009055494-1_bin.169	98.7	0.41	Neural Network (Specific Model)	0.914	27993	291.60319573901467	1435566	0.55	1502	88	72877	Archaea	Thermoplasmatota	Thermoplasmata	Methanomassiliicoccales	Methanomethylophilaceae	UBA71	UBA71 sp017935945
TP20200815-DZC31_DT2009055501-1_bin.128	60.96	0.17	Neural Network (Specific Model)	0.889	2808	324.28636779505945	1195703	0.34	1093	439	9569	Archaea	Methanobacteriota	Methanobacteria	Methanobacteriales	Methanobacteriaceae	Methanobrevibacter	NA
TP20200815-DZC70_DT2009055540-1_bin.32	93.12	0.81	Neural Network (Specific Model)	0.828	7176	313.51441000543775	2087849	0.32	1839	363	43988	Archaea	Methanobacteriota	Methanobacteria	Methanobacteriales	Methanobacteriaceae	Methanobrevibacter	NA
TP20200824-WDL67_DT2009055577-1_bin.111	94.77	0.89	Neural Network (Specific Model)	0.918	23625	288.09647887323945	1333349	0.45	1420	100	69584	Archaea	Thermoplasmatota	Thermoplasmata	Methanomassiliicoccales	Methanomethylophilaceae	SIG5	SIG5 sp015063195
XJ3.bin.91	81.84	0.1	Neural Network (Specific Model)	0.872	42417	277.80897513644635	1572312	0.47	1649	55	117582	Archaea	Halobacteriota	Methanomicrobia	Methanomicrobiales	Methanocorpusculaceae	Methanocorpusculum	NA

## Sheet: ST2
Supplementary Table 2: Phylum-level relative abundance of gut archaeal communities in Blastocystis-present and healthy control groups.
Group	Taxaonomy	Relative_abundance
HC	Methanobacteriota	0.961301
HC	Halobacteriota	0.0379567
HC	Thermoplasmatota	0.000741925
BP	Methanobacteriota	0.875628
BP	Halobacteriota	0.122625
BP	Thermoplasmatota	0.00174651

## Sheet: ST3
Supplementary Table 3: Genus-level relative abundance of gut archaeal communities in Blastocystis-present and healthy control groups.
Group	Taxaonomy	Relative_abundance
HC	Methanobrevibacter_A	0.519738
HC	Methanobrevibacter	0.281169
HC	Methanosphaera	0.160394
HC	Methanocorpusculum	0.037125
HC	Methanimicrococcus	0.000831615
HC	SIG5	0.000629203
HC	UBA71	0.000112721
BP	Methanobrevibacter_A	0.358029
BP	Methanobrevibacter	0.332521
BP	Methanosphaera	0.185078
BP	Methanocorpusculum	0.119727
BP	Methanimicrococcus	0.00289887
BP	SIG5	0.00148562
BP	UBA71	0.000260888

## Sheet: ST4
Supplementary Table 4: Taxonomic classification of non-redundant archaeal MAGs from the gut microbiota of Tibetan antelopes, humans, and chickens.
Tibetan antelopes									Human									Chicken
Genome ID	Kindom	Phylum	Class	Order	Family	Genus	Species		Genome ID	Kindom	Phylum	Class	Order	Family	Genus	Species		Genome ID	Kindom	Phylum	Class	Order	Family	Genus	Species
QH15.bin.70	Archaea	Methanobacteriota	Methanobacteria	Methanobacteriales	Methanobacteriaceae	Methanobrevibacter_A	Methanobrevibacter_A millerae_A		SRS476187_2	Archaea	Thermoplasmatota	Thermoplasmata	Methanomassiliicoccales	Methanomethylophilaceae	Methanarcanum	Methanarcanum hacksteinii		HPIII3.bin.3	Archaea	Methanobacteriota	Methanobacteria	Methanobacteriales	Methanobacteriaceae	Methanobacterium_A	Methanobacterium_A sp002067325
QH5.bin.102	Archaea	Methanobacteriota	Methanobacteria	Methanobacteriales	Methanobacteriaceae	Methanobrevibacter_A	Methanobrevibacter_A millerae_A		SRS883021_40	Archaea	Thermoplasmatota	Thermoplasmata	Methanomassiliicoccales	Methanomethylophilaceae	Methanarcanum	Methanarcanum hacksteinii		HPIII6.bin.49	Archaea	Methanobacteriota	Methanobacteria	Methanobacteriales	Methanobacteriaceae	Methanobacterium_A	Methanobacterium_A sp002067325
QH22.bin.37	Archaea	Methanobacteriota	Methanobacteria	Methanobacteriales	Methanobacteriaceae	Methanobrevibacter_A	Methanobrevibacter_A millerae_A		ERS235516_36	Archaea	Methanobacteriota	Methanobacteria	Methanobacteriales	Methanobacteriaceae	Methanobrevibacter_A	Methanobrevibacter_A smithii		HL6.bin.66	Archaea	Methanobacteriota	Methanobacteria	Methanobacteriales	Methanobacteriaceae	Methanobacterium_A	Methanobacterium_A sp002067325
QH21.bin.30	Archaea	Methanobacteriota	Methanobacteria	Methanobacteriales	Methanobacteriaceae	Methanobrevibacter_A	Methanobrevibacter_A oralis		ERS235517_16	Archaea	Methanobacteriota	Methanobacteria	Methanobacteriales	Methanobacteriaceae	Methanobrevibacter_A	Methanobrevibacter_A smithii		HPIII2.bin.17	Archaea	Methanobacteriota	Methanobacteria	Methanobacteriales	Methanobacteriaceae	Methanobacterium_A	Methanobacterium_A sp002067325
TP20200815-DZC47_DT2009055517-1_bin.328	Archaea	Halobacteriota	Methanomicrobia	Methanomicrobiales	Methanocorpusculaceae	Methanocorpusculum	Methanocorpusculum sp017399555		ERS235522_26	Archaea	Methanobacteriota	Methanobacteria	Methanobacteriales	Methanobacteriaceae	Methanobrevibacter_A	Methanobrevibacter_A smithii		HE7.bin.46	Archaea	Methanobacteriota	Methanobacteria	Methanobacteriales	Methanobacteriaceae	Methanobacterium_A	Methanobacterium_A sp002067325
TP20200815-DZC8_DT2009055478-1_bin.197	Archaea	Halobacteriota	Methanomicrobia	Methanomicrobiales	Methanocorpusculaceae	Methanocorpusculum	Methanocorpusculum sp017399555		ERS235526_6	Archaea	Methanobacteriota	Methanobacteria	Methanobacteriales	Methanobacteriaceae	Methanobrevibacter_A	Methanobrevibacter_A smithii		HPI8.bin.89	Archaea	Methanobacteriota	Methanobacteria	Methanobacteriales	Methanobacteriaceae	Methanobacterium_A	Methanobacterium_A sp002067325
TP20200815-DZC59_DT2009055529-1_bin.75	Archaea	Halobacteriota	Methanomicrobia	Methanomicrobiales	Methanocorpusculaceae	Methanocorpusculum	Methanocorpusculum sp017408885		ERS235530_48	Archaea	Methanobacteriota	Methanobacteria	Methanobacteriales	Methanobacteriaceae	Methanobrevibacter_A	Methanobrevibacter_A smithii		HPIII7.bin.19	Archaea	Methanobacteriota	Methanobacteria	Methanobacteriales	Methanobacteriaceae	Methanobacterium_A	Methanobacterium_A sp002067325
TP20200814-DZC37_DT2009055365-1_bin.17	Archaea	Halobacteriota	Methanomicrobia	Methanomicrobiales	Methanocorpusculaceae	Methanocorpusculum	Methanocorpusculum sp017408885		ERS235538_14	Archaea	Methanobacteriota	Methanobacteria	Methanobacteriales	Methanobacteriaceae	Methanobrevibacter_A	Methanobrevibacter_A smithii		HPI3.bin.21	Archaea	Methanobacteriota	Methanobacteria	Methanobacteriales	Methanobacteriaceae	Methanobacterium_A	Methanobacterium_A sp002067325
TP20200814-DZC121_DT2009055449-1_bin.359	Archaea	Halobacteriota	Methanomicrobia	Methanomicrobiales	Methanocorpusculaceae	Methanocorpusculum	Methanocorpusculum sp017408885		ERS235548_6	Archaea	Methanobacteriota	Methanobacteria	Methanobacteriales	Methanobacteriaceae	Methanobrevibacter_A	Methanobrevibacter_A smithii		HPIII4.bin.99	Archaea	Methanobacteriota	Methanobacteria	Methanobacteriales	Methanobacteriaceae	Methanobacterium_A	Methanobacterium_A sp002067325
TP20200815-DZC74_DT2009055544-1_bin.379	Archaea	Halobacteriota	Methanomicrobia	Methanomicrobiales	Methanocorpusculaceae	Methanocorpusculum	Methanocorpusculum sp017408885		ERS235550_72	Archaea	Methanobacteriota	Methanobacteria	Methanobacteriales	Methanobacteriaceae	Methanobrevibacter_A	Methanobrevibacter_A smithii		HE8.bin.10	Archaea	Methanobacteriota	Methanobacteria	Methanobacteriales	Methanobacteriaceae	Methanobacterium_A	Methanobacterium_A sp002067325
TP20200814-DZC40_DT2009055368-1_bin.112	Archaea	Halobacteriota	Methanomicrobia	Methanomicrobiales	Methanocorpusculaceae	Methanocorpusculum	Methanocorpusculum sp017408885		ERS235558_36	Archaea	Methanobacteriota	Methanobacteria	Methanobacteriales	Methanobacteriaceae	Methanobrevibacter_A	Methanobrevibacter_A smithii		MAGs_co_3070	Archaea	Methanobacteriota	Methanobacteria	Methanobacteriales	Methanobacteriaceae	Methanobrevibacter_A	Methanobrevibacter_A woesei
TP20200815-DZC31_DT2009055501-1_bin.101	Archaea	Halobacteriota	Methanomicrobia	Methanomicrobiales	Methanocorpusculaceae	Methanocorpusculum	Methanocorpusculum sp017408885		ERS235563_21	Archaea	Methanobacteriota	Methanobacteria	Methanobacteriales	Methanobacteriaceae	Methanobrevibacter_A	Methanobrevibacter_A smithii		HE4.bin.20	Archaea	Methanobacteriota	Methanobacteria	Methanobacteriales	Methanobacteriaceae	Methanobrevibacter_A	Methanobrevibacter_A woesei
TP20200814-DZC53_DT2009055381-1_bin.105	Archaea	Halobacteriota	Methanomicrobia	Methanomicrobiales	Methanocorpusculaceae	Methanocorpusculum	Methanocorpusculum sp017408885		ERS235568_11	Archaea	Methanobacteriota	Methanobacteria	Methanobacteriales	Methanobacteriaceae	Methanobrevibacter_A	Methanobrevibacter_A smithii		META18IMWYN18_HuN-ZZ-F1_bin.48.strict	Archaea	Methanobacteriota	Methanobacteria	Methanobacteriales	Methanobacteriaceae	Methanobrevibacter_A	Methanobrevibacter_A woesei
TP20200814-DZC51_DT2009055379-1_bin.31	Archaea	Halobacteriota	Methanomicrobia	Methanomicrobiales	Methanocorpusculaceae	Methanocorpusculum	Methanocorpusculum sp017408885		ERS235573_67	Archaea	Methanobacteriota	Methanobacteria	Methanobacteriales	Methanobacteriaceae	Methanobrevibacter_A	Methanobrevibacter_A smithii		MAGs_co_10020	Archaea	Methanobacteriota	Methanobacteria	Methanobacteriales	Methanobacteriaceae	Methanobrevibacter_A	Methanobrevibacter_A woesei
TP20200814-DZC68_DT2009055396-1_bin.225	Archaea	Halobacteriota	Methanomicrobia	Methanomicrobiales	Methanocorpusculaceae	Methanocorpusculum	Methanocorpusculum sp017408885		ERS235574_12	Archaea	Methanobacteriota	Methanobacteria	Methanobacteriales	Methanobacteriaceae	Methanobrevibacter_A	Methanobrevibacter_A smithii		YP8.bin.141	Archaea	Methanobacteriota	Methanobacteria	Methanobacteriales	Methanobacteriaceae	Methanobrevibacter_A	Methanobrevibacter_A woesei
TP20200815-DZC49_DT2009055519-1_bin.361	Archaea	Halobacteriota	Methanomicrobia	Methanomicrobiales	Methanocorpusculaceae	Methanocorpusculum	Methanocorpusculum sp017408885		ERS235585_33	Archaea	Methanobacteriota	Methanobacteria	Methanobacteriales	Methanobacteriaceae	Methanobrevibacter_A	Methanobrevibacter_A smithii		MAGs_co_8707	Archaea	Methanobacteriota	Methanobacteria	Methanobacteriales	Methanobacteriaceae	Methanobrevibacter_A	Methanobrevibacter_A woesei
TP20200814-DZC100_DT2009055428-1_bin.142	Archaea	Halobacteriota	Methanomicrobia	Methanomicrobiales	Methanocorpusculaceae	Methanocorpusculum	Methanocorpusculum sp017408885		ERS235588_24	Archaea	Methanobacteriota	Methanobacteria	Methanobacteriales	Methanobacteriaceae	Methanobrevibacter_A	Methanobrevibacter_A smithii		META18IMWYN18_JS-CZ-LY-F3_bin.10.orig	Archaea	Methanobacteriota	Methanobacteria	Methanobacteriales	Methanobacteriaceae	Methanobrevibacter_A	Methanobrevibacter_A woesei
TP20200814-DZC34_DT2009055362-1_bin.31	Archaea	Halobacteriota	Methanomicrobia	Methanomicrobiales	Methanocorpusculaceae	Methanocorpusculum	Methanocorpusculum sp017408885		ERS235589_36	Archaea	Methanobacteriota	Methanobacteria	Methanobacteriales	Methanobacteriaceae	Methanobrevibacter_A	Methanobrevibacter_A smithii		MAGs_co_2478	Archaea	Methanobacteriota	Methanobacteria	Methanobacteriales	Methanobacteriaceae	Methanobrevibacter_A	Methanobrevibacter_A woesei
TP20200814-DZC59_DT2009055387-1_bin.236	Archaea	Halobacteriota	Methanomicrobia	Methanomicrobiales	Methanocorpusculaceae	Methanocorpusculum	Methanocorpusculum sp017408885		ERS235590_33	Archaea	Methanobacteriota	Methanobacteria	Methanobacteriales	Methanobacteriaceae	Methanobrevibacter_A	Methanobrevibacter_A smithii		MAGs_co_9104	Archaea	Methanobacteriota	Methanobacteria	Methanobacteriales	Methanobacteriaceae	Methanobrevibacter_A	Methanobrevibacter_A woesei
TP20200814-DZC38_DT2009055366-1_bin.182	Archaea	Halobacteriota	Methanomicrobia	Methanomicrobiales	Methanocorpusculaceae	Methanocorpusculum	Methanocorpusculum sp017408885		ERS235596_57	Archaea	Methanobacteriota	Methanobacteria	Methanobacteriales	Methanobacteriaceae	Methanobrevibacter_A	Methanobrevibacter_A smithii		META18IMWYN18_HuN-FR-L3_bin.42.strict	Archaea	Methanobacteriota	Methanobacteria	Methanobacteriales	Methanobacteriaceae	Methanobrevibacter_A	Methanobrevibacter_A woesei
TP20200814-DZC72_DT2009055400-1_bin.191	Archaea	Halobacteriota	Methanomicrobia	Methanomicrobiales	Methanocorpusculaceae	Methanocorpusculum	Methanocorpusculum sp017408885		ERS235600_9	Archaea	Methanobacteriota	Methanobacteria	Methanobacteriales	Methanobacteriaceae	Methanobrevibacter_A	Methanobrevibacter_A smithii		MAGs_co_9692	Archaea	Methanobacteriota	Methanobacteria	Methanobacteriales	Methanobacteriaceae	Methanobrevibacter_A	Methanobrevibacter_A woesei
TP20200814-DZC64_DT2009055392-1_bin.39	Archaea	Halobacteriota	Methanomicrobia	Methanomicrobiales	Methanocorpusculaceae	Methanocorpusculum	Methanocorpusculum sp017408885		ERS235605_49	Archaea	Methanobacteriota	Methanobacteria	Methanobacteriales	Methanobacteriaceae	Methanobrevibacter_A	Methanobrevibacter_A smithii		MAGs_co_1763	Archaea	Methanobacteriota	Methanobacteria	Methanobacteriales	Methanobacteriaceae	Methanobrevibacter_A	Methanobrevibacter_A woesei
TP20200815-DZC45_DT2009055515-1_bin.159	Archaea	Halobacteriota	Methanomicrobia	Methanomicrobiales	Methanocorpusculaceae	Methanocorpusculum	Methanocorpusculum sp017408885		ERS235606_26	Archaea	Methanobacteriota	Methanobacteria	Methanobacteriales	Methanobacteriaceae	Methanobrevibacter_A	Methanobrevibacter_A smithii		MAGs_co_6040	Archaea	Methanobacteriota	Methanobacteria	Methanobacteriales	Methanobacteriaceae	Methanobrevibacter_A	Methanobrevibacter_A woesei
TP20200814-DZC132_DT2009055460-1_bin.19	Archaea	Halobacteriota	Methanomicrobia	Methanomicrobiales	Methanocorpusculaceae	Methanocorpusculum	Methanocorpusculum sp017408885		ERS235618_47	Archaea	Methanobacteriota	Methanobacteria	Methanobacteriales	Methanobacteriaceae	Methanobrevibacter_A	Methanobrevibacter_A smithii		GCA_946488595.1_ERR4336989_bin.74_MetaWRAP_v1.1_MAG_genomic	Archaea	Methanobacteriota	Methanobacteria	Methanobacteriales	Methanobacteriaceae	Methanobrevibacter_A	Methanobrevibacter_A woesei
TP20200815-DZC76_DT2009055546-1_bin.71	Archaea	Halobacteriota	Methanomicrobia	Methanomicrobiales	Methanocorpusculaceae	Methanocorpusculum	Methanocorpusculum sp017408885		ERS235632_3	Archaea	Methanobacteriota	Methanobacteria	Methanobacteriales	Methanobacteriaceae	Methanobrevibacter_A	Methanobrevibacter_A smithii		YP6.bin.74	Archaea	Methanobacteriota	Methanobacteria	Methanobacteriales	Methanobacteriaceae	Methanobrevibacter_A	Methanobrevibacter_A woesei
TP20200814-DZC41_DT2009055369-1_bin.143	Archaea	Halobacteriota	Methanomicrobia	Methanomicrobiales	Methanocorpusculaceae	Methanocorpusculum	Methanocorpusculum sp017408885		ERS396304_45	Archaea	Methanobacteriota	Methanobacteria	Methanobacteriales	Methanobacteriaceae	Methanobrevibacter_A	Methanobrevibacter_A smithii		MAGs_co_9283	Archaea	Methanobacteriota	Methanobacteria	Methanobacteriales	Methanobacteriaceae	Methanobrevibacter_A	Methanobrevibacter_A woesei
TP20200815-DZC71_DT2009055541-1_bin.140	Archaea	Halobacteriota	Methanomicrobia	Methanomicrobiales	Methanocorpusculaceae	Methanocorpusculum	Methanocorpusculum sp017408885		ERS396339_2	Archaea	Methanobacteriota	Methanobacteria	Methanobacteriales	Methanobacteriaceae	Methanobrevibacter_A	Methanobrevibacter_A smithii		GX-RX-F3_bin.38.strict	Archaea	Methanobacteriota	Methanobacteria	Methanobacteriales	Methanobacteriaceae	Methanobrevibacter_A	Methanobrevibacter_A woesei
TP20200814-DZC142_DT2009055470-1_bin.106	Archaea	Halobacteriota	Methanomicrobia	Methanomicrobiales	Methanocorpusculaceae	Methanocorpusculum	Methanocorpusculum sp017408885		ERS396354_34	Archaea	Methanobacteriota	Methanobacteria	Methanobacteriales	Methanobacteriaceae	Methanobrevibacter_A	Methanobrevibacter_A smithii		META18IMWYN18_GD-HL-F3_bin.43.strict	Archaea	Methanobacteriota	Methanobacteria	Methanobacteriales	Methanobacteriaceae	Methanobrevibacter_A	Methanobrevibacter_A woesei
TP20200814-DZC110_DT2009055438-1_bin.197	Archaea	Halobacteriota	Methanomicrobia	Methanomicrobiales	Methanocorpusculaceae	Methanocorpusculum	Methanocorpusculum sp017408885		ERS396366_36	Archaea	Methanobacteriota	Methanobacteria	Methanobacteriales	Methanobacteriaceae	Methanobrevibacter_A	Methanobrevibacter_A smithii		HE5.bin.21	Archaea	Methanobacteriota	Methanobacteria	Methanobacteriales	Methanobacteriaceae	Methanobrevibacter_A	Methanobrevibacter_A woesei
TP20200814-DZC17_DT2009055345-1_bin.59	Archaea	Halobacteriota	Methanomicrobia	Methanomicrobiales	Methanocorpusculaceae	Methanocorpusculum	Methanocorpusculum sp017408885		ERS396390_75	Archaea	Methanobacteriota	Methanobacteria	Methanobacteriales	Methanobacteriaceae	Methanobrevibacter_A	Methanobrevibacter_A smithii		HE6.bin.114	Archaea	Methanobacteriota	Methanobacteria	Methanobacteriales	Methanobacteriaceae	Methanobrevibacter_A	Methanobrevibacter_A woesei
TP20200814-DZC54_DT2009055382-1_bin.62	Archaea	Halobacteriota	Methanomicrobia	Methanomicrobiales	Methanocorpusculaceae	Methanocorpusculum	Methanocorpusculum sp017408885		ERS396410_91	Archaea	Methanobacteriota	Methanobacteria	Methanobacteriales	Methanobacteriaceae	Methanobrevibacter_A	Methanobrevibacter_A smithii		HE2.bin.123	Archaea	Methanobacteriota	Methanobacteria	Methanobacteriales	Methanobacteriaceae	Methanobrevibacter_A	Methanobrevibacter_A woesei
TP20200814-DZC88_DT2009055416-1_bin.202	Archaea	Halobacteriota	Methanomicrobia	Methanomicrobiales	Methanocorpusculaceae	Methanocorpusculum	Methanocorpusculum sp017408885		ERS396411_50	Archaea	Methanobacteriota	Methanobacteria	Methanobacteriales	Methanobacteriaceae	Methanobrevibacter_A	Methanobrevibacter_A smithii		MAGs_co_4182	Archaea	Methanobacteriota	Methanobacteria	Methanobacteriales	Methanobacteriaceae	Methanobrevibacter_A	Methanobrevibacter_A woesei
TP20200815-DZC69_DT2009055539-1_bin.14	Archaea	Halobacteriota	Methanomicrobia	Methanomicrobiales	Methanocorpusculaceae	Methanocorpusculum	Methanocorpusculum sp017408885		ERS396424_67	Archaea	Methanobacteriota	Methanobacteria	Methanobacteriales	Methanobacteriaceae	Methanobrevibacter_A	Methanobrevibacter_A smithii		MAGs_co_653	Archaea	Methanobacteriota	Methanobacteria	Methanobacteriales	Methanobacteriaceae	Methanobrevibacter_A	Methanobrevibacter_A woesei
TP20200814-DZC20_DT2009055348-1_bin.187	Archaea	Halobacteriota	Methanomicrobia	Methanomicrobiales	Methanocorpusculaceae	Methanocorpusculum	Methanocorpusculum sp017408885		ERS396427_37	Archaea	Methanobacteriota	Methanobacteria	Methanobacteriales	Methanobacteriaceae	Methanobrevibacter_A	Methanobrevibacter_A smithii		META18IMWYN18_JS-SZ-L2_bin.1.strict	Archaea	Methanobacteriota	Methanobacteria	Methanobacteriales	Methanobacteriaceae	Methanobrevibacter_A	Methanobrevibacter_A woesei
TP20200814-DZC134_DT2009055462-1_bin.99	Archaea	Halobacteriota	Methanomicrobia	Methanomicrobiales	Methanocorpusculaceae	Methanocorpusculum	Methanocorpusculum sp017408885		ERS396429_11	Archaea	Methanobacteriota	Methanobacteria	Methanobacteriales	Methanobacteriaceae	Methanobrevibacter_A	Methanobrevibacter_A smithii		MAGs_co_11448	Archaea	Methanobacteriota	Methanobacteria	Methanobacteriales	Methanobacteriaceae	Methanobrevibacter_A	Methanobrevibacter_A woesei
TP20200814-DZC103_DT2009055431-1_bin.47	Archaea	Halobacteriota	Methanomicrobia	Methanomicrobiales	Methanocorpusculaceae	Methanocorpusculum	Methanocorpusculum sp017408885		ERS396471_3	Archaea	Methanobacteriota	Methanobacteria	Methanobacteriales	Methanobacteriaceae	Methanobrevibacter_A	Methanobrevibacter_A smithii		YE6.bin.96	Archaea	Methanobacteriota	Methanobacteria	Methanobacteriales	Methanobacteriaceae	Methanobrevibacter_A	Methanobrevibacter_A woesei
TP20200814-DZC49_DT2009055377-1_bin.258	Archaea	Halobacteriota	Methanomicrobia	Methanomicrobiales	Methanocorpusculaceae	Methanocorpusculum	Methanocorpusculum sp017408885		ERS396489_28	Archaea	Methanobacteriota	Methanobacteria	Methanobacteriales	Methanobacteriaceae	Methanobrevibacter_A	Methanobrevibacter_A smithii		MAGs_co_10060	Archaea	Methanobacteriota	Methanobacteria	Methanobacteriales	Methanobacteriaceae	Methanobrevibacter_A	Methanobrevibacter_A woesei
TP20200814-DZC39_DT2009055367-1_bin.220	Archaea	Halobacteriota	Methanomicrobia	Methanomicrobiales	Methanocorpusculaceae	Methanocorpusculum	Methanocorpusculum sp017408885		ERS396495_76	Archaea	Methanobacteriota	Methanobacteria	Methanobacteriales	Methanobacteriaceae	Methanobrevibacter_A	Methanobrevibacter_A smithii		MAGs_co_10911	Archaea	Methanobacteriota	Methanobacteria	Methanobacteriales	Methanobacteriaceae	Methanobrevibacter_A	Methanobrevibacter_A woesei
TP20200814-DZC60_DT2009055388-1_bin.245	Archaea	Halobacteriota	Methanomicrobia	Methanomicrobiales	Methanocorpusculaceae	Methanocorpusculum	Methanocorpusculum sp017408885		ERS396498_11	Archaea	Methanobacteriota	Methanobacteria	Methanobacteriales	Methanobacteriaceae	Methanobrevibacter_A	Methanobrevibacter_A smithii		META19IMWYN04_GD-DG-L9_bin.44.permissive	Archaea	Methanobacteriota	Methanobacteria	Methanobacteriales	Methanobacteriaceae	Methanobrevibacter_A	Methanobrevibacter_A woesei
TP20200814-DZC97_DT2009055425-1_bin.265	Archaea	Halobacteriota	Methanomicrobia	Methanomicrobiales	Methanocorpusculaceae	Methanocorpusculum	Methanocorpusculum sp017408885		ERS396505_42	Archaea	Methanobacteriota	Methanobacteria	Methanobacteriales	Methanobacteriaceae	Methanobrevibacter_A	Methanobrevibacter_A smithii		MAGs_co_2975	Archaea	Methanobacteriota	Methanobacteria	Methanobacteriales	Methanobacteriaceae	Methanobrevibacter_A	Methanobrevibacter_A woesei
TP20200814-DZC109_DT2009055437-1_bin.254	Archaea	Halobacteriota	Methanomicrobia	Methanomicrobiales	Methanocorpusculaceae	Methanocorpusculum	Methanocorpusculum sp017408885		ERS396506_49	Archaea	Methanobacteriota	Methanobacteria	Methanobacteriales	Methanobacteriaceae	Methanobrevibacter_A	Methanobrevibacter_A smithii		GX-XN-L3_bin.30.permissive	Archaea	Methanobacteriota	Methanobacteria	Methanobacteriales	Methanobacteriaceae	Methanobrevibacter_A	Methanobrevibacter_A woesei
TP20200814-DZC80_DT2009055408-1_bin.166	Archaea	Halobacteriota	Methanomicrobia	Methanomicrobiales	Methanocorpusculaceae	Methanocorpusculum	Methanocorpusculum sp017408885		ERS396508_65	Archaea	Methanobacteriota	Methanobacteria	Methanobacteriales	Methanobacteriaceae	Methanobrevibacter_A	Methanobrevibacter_A smithii		HPI4.bin.2	Archaea	Methanobacteriota	Methanobacteria	Methanobacteriales	Methanobacteriaceae	Methanobrevibacter_A	Methanobrevibacter_A woesei
TP20200814-DZC75_DT2009055403-1_bin.74	Archaea	Halobacteriota	Methanomicrobia	Methanomicrobiales	Methanocorpusculaceae	Methanocorpusculum	Methanocorpusculum sp017408885		ERS473088_2	Archaea	Methanobacteriota	Methanobacteria	Methanobacteriales	Methanobacteriaceae	Methanobrevibacter_A	Methanobrevibacter_A smithii		HL1.bin.6	Archaea	Methanobacteriota	Methanobacteria	Methanobacteriales	Methanobacteriaceae	Methanobrevibacter_A	Methanobrevibacter_A woesei
TP20200815-DZC75_DT2009055545-1_bin.139	Archaea	Halobacteriota	Methanomicrobia	Methanomicrobiales	Methanocorpusculaceae	Methanocorpusculum	Methanocorpusculum sp017408885		ERS473186_35	Archaea	Methanobacteriota	Methanobacteria	Methanobacteriales	Methanobacteriaceae	Methanobrevibacter_A	Methanobrevibacter_A smithii		MAGs_co_8673	Archaea	Methanobacteriota	Methanobacteria	Methanobacteriales	Methanobacteriaceae	Methanobrevibacter_A	Methanobrevibacter_A woesei
TP20200814-DZC10_DT2009055435-1_bin.84	Archaea	Halobacteriota	Methanomicrobia	Methanomicrobiales	Methanocorpusculaceae	Methanocorpusculum	Methanocorpusculum sp017408885		ERS537232_8	Archaea	Methanobacteriota	Methanobacteria	Methanobacteriales	Methanobacteriaceae	Methanobrevibacter_A	Methanobrevibacter_A smithii		META18IMWYN18_HuN-LY-F2_bin.18.strict	Archaea	Halobacteriota	Methanomicrobia	Methanomicrobiales	Methanocorpusculaceae	Methanocorpusculum	Methanocorpusculum faecipullorum
TP20200814-DZC5_DT2009055333-1_bin.197	Archaea	Halobacteriota	Methanomicrobia	Methanomicrobiales	Methanocorpusculaceae	Methanocorpusculum	Methanocorpusculum sp017408885		ERS537275_57	Archaea	Methanobacteriota	Methanobacteria	Methanobacteriales	Methanobacteriaceae	Methanobrevibacter_A	Methanobrevibacter_A smithii		HPI5.bin.144	Archaea	Halobacteriota	Methanomicrobia	Methanomicrobiales	Methanocorpusculaceae	Methanocorpusculum	Methanocorpusculum faecipullorum
TP20200815-DZC68_DT2009055538-1_bin.178	Archaea	Halobacteriota	Methanomicrobia	Methanomicrobiales	Methanocorpusculaceae	Methanocorpusculum	Methanocorpusculum sp017622255		ERS537301_13	Archaea	Methanobacteriota	Methanobacteria	Methanobacteriales	Methanobacteriaceae	Methanobrevibacter_A	Methanobrevibacter_A smithii		META18IMWYN18_HuN-LY-F3_bin.34.orig	Archaea	Halobacteriota	Methanomicrobia	Methanomicrobiales	Methanocorpusculaceae	Methanocorpusculum	Methanocorpusculum faecipullorum
TP20200814-DZC31_DT2009055359-1_bin.101	Archaea	Halobacteriota	Methanomicrobia	Methanomicrobiales	Methanocorpusculaceae	Methanocorpusculum	Methanocorpusculum sp017622255		ERS537310_4	Archaea	Methanobacteriota	Methanobacteria	Methanobacteriales	Methanobacteriaceae	Methanobrevibacter_A	Methanobrevibacter_A smithii		YE7.bin.147	Archaea	Halobacteriota	Methanomicrobia	Methanomicrobiales	Methanocorpusculaceae	Methanocorpusculum	Methanocorpusculum faecipullorum
TP20200815-DZC24_DT2009055494-1_bin.52	Archaea	Halobacteriota	Methanomicrobia	Methanomicrobiales	Methanocorpusculaceae	Methanocorpusculum	Methanocorpusculum sp017622255		ERS537325_81	Archaea	Methanobacteriota	Methanobacteria	Methanobacteriales	Methanobacteriaceae	Methanobrevibacter_A	Methanobrevibacter_A smithii		META18IMWYN18_JS-SZ-L3_bin.36.permissive	Archaea	Halobacteriota	Methanomicrobia	Methanomicrobiales	Methanocorpusculaceae	Methanocorpusculum	Methanocorpusculum faecipullorum
TP20200815-DZC71_DT2009055541-1_bin.282	Archaea	Halobacteriota	Methanomicrobia	Methanomicrobiales	Methanocorpusculaceae	Methanocorpusculum	Methanocorpusculum sp017622255		ERS537361_21	Archaea	Methanobacteriota	Methanobacteria	Methanobacteriales	Methanobacteriaceae	Methanobrevibacter_A	Methanobrevibacter_A smithii		META18IMWYN18_ZJ-JX-L3_bin.17.permissive	Archaea	Halobacteriota	Methanomicrobia	Methanomicrobiales	Methanocorpusculaceae	Methanocorpusculum	Methanocorpusculum faecipullorum
TP20200815-DZC43_DT2009055513-1_bin.301	Archaea	Halobacteriota	Methanomicrobia	Methanomicrobiales	Methanocorpusculaceae	Methanocorpusculum	Methanocorpusculum sp017622255		ERS537378_47	Archaea	Methanobacteriota	Methanobacteria	Methanobacteriales	Methanobacteriaceae	Methanobrevibacter_A	Methanobrevibacter_A smithii		META18IMWYN18_ZJ-HN-L1_bin.11.permissive	Archaea	Halobacteriota	Methanomicrobia	Methanomicrobiales	Methanocorpusculaceae	Methanocorpusculum	Methanocorpusculum faecipullorum
TP20200814-DZC27_DT2009055355-1_bin.282	Archaea	Halobacteriota	Methanomicrobia	Methanomicrobiales	Methanocorpusculaceae	Methanocorpusculum	Methanocorpusculum sp017622255		ERS537379_37	Archaea	Methanobacteriota	Methanobacteria	Methanobacteriales	Methanobacteriaceae	Methanobrevibacter_A	Methanobrevibacter_A smithii		META18IMWYN18_GD-NH-L3_bin.20.strict	Archaea	Halobacteriota	Methanomicrobia	Methanomicrobiales	Methanocorpusculaceae	Methanocorpusculum	Methanocorpusculum faecipullorum
TP20200815-DZC11_DT2009055481-1_bin.146	Archaea	Halobacteriota	Methanomicrobia	Methanomicrobiales	Methanocorpusculaceae	Methanocorpusculum	Methanocorpusculum sp017622255		ERS537390_67	Archaea	Methanobacteriota	Methanobacteria	Methanobacteriales	Methanobacteriaceae	Methanobrevibacter_A	Methanobrevibacter_A smithii		MAGs_co_10957	Archaea	Halobacteriota	Methanomicrobia	Methanomicrobiales	Methanocorpusculaceae	Methanocorpusculum	Methanocorpusculum faecipullorum
TP20200815-DZC49_DT2009055519-1_bin.236	Archaea	Halobacteriota	Methanomicrobia	Methanomicrobiales	Methanocorpusculaceae	Methanocorpusculum	Methanocorpusculum sp017622255		ERS537394_60	Archaea	Methanobacteriota	Methanobacteria	Methanobacteriales	Methanobacteriaceae	Methanobrevibacter_A	Methanobrevibacter_A smithii		MAGs_co_2506	Archaea	Halobacteriota	Methanomicrobia	Methanomicrobiales	Methanocorpusculaceae	Methanocorpusculum	Methanocorpusculum faecipullorum
TP20200814-DZC115_DT2009055443-1_bin.159	Archaea	Halobacteriota	Methanomicrobia	Methanomicrobiales	Methanocorpusculaceae	Methanocorpusculum	Methanocorpusculum sp017622255		ERS608476_34	Archaea	Methanobacteriota	Methanobacteria	Methanobacteriales	Methanobacteriaceae	Methanobrevibacter_A	Methanobrevibacter_A smithii		MAGs_co_3187	Archaea	Halobacteriota	Methanomicrobia	Methanomicrobiales	Methanocorpusculaceae	Methanocorpusculum	Methanocorpusculum faecipullorum
TP20200815-DZC77_DT2009055547-1_bin.175	Archaea	Halobacteriota	Methanomicrobia	Methanomicrobiales	Methanocorpusculaceae	Methanocorpusculum	Methanocorpusculum sp017622255		ERS608481_37	Archaea	Methanobacteriota	Methanobacteria	Methanobacteriales	Methanobacteriaceae	Methanobrevibacter_A	Methanobrevibacter_A smithii		AH-BB-L3_bin.16.strict	Archaea	Halobacteriota	Methanomicrobia	Methanomicrobiales	Methanocorpusculaceae	Methanocorpusculum	Methanocorpusculum faecipullorum
TP20200815-DZC61_DT2009055531-1_bin.298	Archaea	Halobacteriota	Methanomicrobia	Methanomicrobiales	Methanocorpusculaceae	Methanocorpusculum	Methanocorpusculum sp017622255		ERS608483_70	Archaea	Methanobacteriota	Methanobacteria	Methanobacteriales	Methanobacteriaceae	Methanobrevibacter_A	Methanobrevibacter_A smithii		META18IMWYN18_JS-NJ-L1_bin.45.strict	Archaea	Halobacteriota	Methanomicrobia	Methanomicrobiales	Methanocorpusculaceae	Methanocorpusculum	Methanocorpusculum faecipullorum
TP20200815-DZC53_DT2009055523-1_bin.164	Archaea	Thermoplasmatota	Thermoplasmata	Methanomassiliicoccales	Methanomethylophilaceae	SIG5	SIG5 sp015063195		ERS608493_40	Archaea	Methanobacteriota	Methanobacteria	Methanobacteriales	Methanobacteriaceae	Methanobrevibacter_A	Methanobrevibacter_A smithii		MAGs_co_2084	Archaea	Halobacteriota	Methanomicrobia	Methanomicrobiales	Methanocorpusculaceae	Methanocorpusculum	Methanocorpusculum faecipullorum
TP20200815-DZC49_DT2009055519-1_bin.188	Archaea	Thermoplasmatota	Thermoplasmata	Methanomassiliicoccales	Methanomethylophilaceae	SIG5	SIG5 sp015063195		ERS608495_101	Archaea	Methanobacteriota	Methanobacteria	Methanobacteriales	Methanobacteriaceae	Methanobrevibacter_A	Methanobrevibacter_A smithii		MAGs_co_5266	Archaea	Halobacteriota	Methanomicrobia	Methanomicrobiales	Methanocorpusculaceae	Methanocorpusculum	Methanocorpusculum faecipullorum
TP20200825-WDL57_DT2009055605-1_bin.63	Archaea	Thermoplasmatota	Thermoplasmata	Methanomassiliicoccales	Methanomethylophilaceae	SIG5	SIG5 sp015063195		ERS608510_95	Archaea	Methanobacteriota	Methanobacteria	Methanobacteriales	Methanobacteriaceae	Methanobrevibacter_A	Methanobrevibacter_A smithii		META18IMWYN18_HuN-YH-L2_bin.35.permissive	Archaea	Halobacteriota	Methanomicrobia	Methanomicrobiales	Methanocorpusculaceae	Methanocorpusculum	Methanocorpusculum faecipullorum
TP20200824-WDL1_DT2009055561-1_bin.151	Archaea	Thermoplasmatota	Thermoplasmata	Methanomassiliicoccales	Methanomethylophilaceae	SIG5	SIG5 sp015063195		ERS608524_2	Archaea	Methanobacteriota	Methanobacteria	Methanobacteriales	Methanobacteriaceae	Methanobrevibacter_A	Methanobrevibacter_A smithii		META18IMWYN18_HeN-SQ-L1_bin.40.permissive	Archaea	Halobacteriota	Methanomicrobia	Methanomicrobiales	Methanocorpusculaceae	Methanocorpusculum	Methanocorpusculum faecipullorum
TP20200824-WDL54_DT2009055572-1_bin.128	Archaea	Thermoplasmatota	Thermoplasmata	Methanomassiliicoccales	Methanomethylophilaceae	SIG5	SIG5 sp015063195		ERS608534_80	Archaea	Methanobacteriota	Methanobacteria	Methanobacteriales	Methanobacteriaceae	Methanobrevibacter_A	Methanobrevibacter_A smithii		MAGs_co_11642	Archaea	Halobacteriota	Methanomicrobia	Methanomicrobiales	Methanocorpusculaceae	Methanocorpusculum	Methanocorpusculum faecipullorum
TP20200824-WDL28_DT2009055566-1_bin.141	Archaea	Thermoplasmatota	Thermoplasmata	Methanomassiliicoccales	Methanomethylophilaceae	SIG5	SIG5 sp015063195		ERS608549_91	Archaea	Methanobacteriota	Methanobacteria	Methanobacteriales	Methanobacteriaceae	Methanobrevibacter_A	Methanobrevibacter_A smithii		MAGs_co_7581	Archaea	Halobacteriota	Methanomicrobia	Methanomicrobiales	Methanocorpusculaceae	Methanocorpusculum	Methanocorpusculum faecipullorum
TP20200815-DZC19_DT2009055489-1_bin.214	Archaea	Thermoplasmatota	Thermoplasmata	Methanomassiliicoccales	Methanomethylophilaceae	SIG5	SIG5 sp015063195		ERS608556_25	Archaea	Methanobacteriota	Methanobacteria	Methanobacteriales	Methanobacteriaceae	Methanobrevibacter_A	Methanobrevibacter_A smithii		MAGs_co_1274	Archaea	Halobacteriota	Methanomicrobia	Methanomicrobiales	Methanocorpusculaceae	Methanocorpusculum	Methanocorpusculum faecipullorum
TP20200814-DZC72_DT2009055400-1_bin.59	Archaea	Thermoplasmatota	Thermoplasmata	Methanomassiliicoccales	Methanomethylophilaceae	SIG5	SIG5 sp015063195		ERS608569_76	Archaea	Methanobacteriota	Methanobacteria	Methanobacteriales	Methanobacteriaceae	Methanobrevibacter_A	Methanobrevibacter_A smithii		MAGs_co_9540	Archaea	Halobacteriota	Methanomicrobia	Methanomicrobiales	Methanocorpusculaceae	Methanocorpusculum	Methanocorpusculum faecipullorum
TP20200825-WDL13_DT2009055594-1_bin.129	Archaea	Thermoplasmatota	Thermoplasmata	Methanomassiliicoccales	Methanomethylophilaceae	SIG5	SIG5 sp015063195		ERS608574_37	Archaea	Methanobacteriota	Methanobacteria	Methanobacteriales	Methanobacteriaceae	Methanobrevibacter_A	Methanobrevibacter_A smithii		META18IMWYN18_ZJ-TX-F1_bin.11.permissive	Archaea	Halobacteriota	Methanomicrobia	Methanomicrobiales	Methanocorpusculaceae	Methanocorpusculum	Methanocorpusculum faecipullorum
TP20200825-WDL78_DT2009055609-1_bin.125	Archaea	Thermoplasmatota	Thermoplasmata	Methanomassiliicoccales	Methanomethylophilaceae	SIG5	SIG5 sp015063195		ERS608577_22	Archaea	Methanobacteriota	Methanobacteria	Methanobacteriales	Methanobacteriaceae	Methanobrevibacter_A	Methanobrevibacter_A smithii		META18IMWYN18_ZJ-HN-L3_bin.63.permissive	Archaea	Halobacteriota	Methanomicrobia	Methanomicrobiales	Methanocorpusculaceae	Methanocorpusculum	Methanocorpusculum faecipullorum
TP20200814-DZC62_DT2009055390-1_bin.178	Archaea	Thermoplasmatota	Thermoplasmata	Methanomassiliicoccales	Methanomethylophilaceae	SIG5	SIG5 sp015063195		ERS608585_42	Archaea	Methanobacteriota	Methanobacteria	Methanobacteriales	Methanobacteriaceae	Methanobrevibacter_A	Methanobrevibacter_A smithii		MAGs_co_5102	Archaea	Halobacteriota	Methanomicrobia	Methanomicrobiales	Methanocorpusculaceae	Methanocorpusculum	Methanocorpusculum faecipullorum
TP20200814-DZC132_DT2009055460-1_bin.4	Archaea	Thermoplasmatota	Thermoplasmata	Methanomassiliicoccales	Methanomethylophilaceae	SIG5	SIG5 sp015063195		ERS608589_16	Archaea	Methanobacteriota	Methanobacteria	Methanobacteriales	Methanobacteriaceae	Methanobrevibacter_A	Methanobrevibacter_A smithii		MAGs_co_11988	Archaea	Halobacteriota	Methanomicrobia	Methanomicrobiales	Methanocorpusculaceae	Methanocorpusculum	Methanocorpusculum faecipullorum
TP20200815-DZC44_DT2009055514-1_bin.158	Archaea	Thermoplasmatota	Thermoplasmata	Methanomassiliicoccales	Methanomethylophilaceae	SIG5	SIG5 sp015063195		ERS608610_93	Archaea	Methanobacteriota	Methanobacteria	Methanobacteriales	Methanobacteriaceae	Methanobrevibacter_A	Methanobrevibacter_A smithii		MAGs_co_9740	Archaea	Halobacteriota	Methanomicrobia	Methanomicrobiales	Methanocorpusculaceae	Methanocorpusculum	Methanocorpusculum faecipullorum
TP20200815-DZC75_DT2009055545-1_bin.223	Archaea	Thermoplasmatota	Thermoplasmata	Methanomassiliicoccales	Methanomethylophilaceae	SIG5	SIG5 sp015063195		ERS608618_36	Archaea	Methanobacteriota	Methanobacteria	Methanobacteriales	Methanobacteriaceae	Methanobrevibacter_A	Methanobrevibacter_A smithii		META18IMWYN18_ZJ-TX-F3_bin.26.strict	Archaea	Halobacteriota	Methanomicrobia	Methanomicrobiales	Methanocorpusculaceae	Methanocorpusculum	Methanocorpusculum faecipullorum
TP20200815-DZC33_DT2009055503-1_bin.263	Archaea	Thermoplasmatota	Thermoplasmata	Methanomassiliicoccales	Methanomethylophilaceae	SIG5	SIG5 sp015063195		ERS631829_41	Archaea	Methanobacteriota	Methanobacteria	Methanobacteriales	Methanobacteriaceae	Methanobrevibacter_A	Methanobrevibacter_A smithii		MAGs_co_5297	Archaea	Halobacteriota	Methanomicrobia	Methanomicrobiales	Methanocorpusculaceae	Methanocorpusculum	Methanocorpusculum faecipullorum
TP20200812-DBC27_DT2009055250-1_bin.160	Archaea	Thermoplasmatota	Thermoplasmata	Methanomassiliicoccales	Methanomethylophilaceae	SIG5	SIG5 sp015063195		ERS631833_67	Archaea	Methanobacteriota	Methanobacteria	Methanobacteriales	Methanobacteriaceae	Methanobrevibacter_A	Methanobrevibacter_A smithii		META19IMWYN04_GD-DG-L8_bin.113.strict	Archaea	Halobacteriota	Methanomicrobia	Methanomicrobiales	Methanocorpusculaceae	Methanocorpusculum	Methanocorpusculum faecipullorum
TP20200825-WDL25_DT2009055596-1_bin.317	Archaea	Thermoplasmatota	Thermoplasmata	Methanomassiliicoccales	Methanomethylophilaceae	SIG5	SIG5 sp015063195		SRS014979_31	Archaea	Methanobacteriota	Methanobacteria	Methanobacteriales	Methanobacteriaceae	Methanobrevibacter_A	Methanobrevibacter_A smithii		META18IMWYN18_JS-SZ-L1_bin.9.permissive	Archaea	Halobacteriota	Methanomicrobia	Methanomicrobiales	Methanocorpusculaceae	Methanocorpusculum	Methanocorpusculum faecipullorum
TP20200814-DZC110_DT2009055438-1_bin.95	Archaea	Thermoplasmatota	Thermoplasmata	Methanomassiliicoccales	Methanomethylophilaceae	SIG5	SIG5 sp015063195		SRS104400_81	Archaea	Methanobacteriota	Methanobacteria	Methanobacteriales	Methanobacteriaceae	Methanobrevibacter_A	Methanobrevibacter_A smithii		META18IMWYN18_ZJ-TX-F2_bin.37.strict	Archaea	Halobacteriota	Methanomicrobia	Methanomicrobiales	Methanocorpusculaceae	Methanocorpusculum	Methanocorpusculum faecipullorum
TP20200815-DZC68_DT2009055538-1_bin.78	Archaea	Thermoplasmatota	Thermoplasmata	Methanomassiliicoccales	Methanomethylophilaceae	SIG5	SIG5 sp015063195		SRS1170743_1	Archaea	Methanobacteriota	Methanobacteria	Methanobacteriales	Methanobacteriaceae	Methanobrevibacter_A	Methanobrevibacter_A smithii		MAGs_co_11655	Archaea	Halobacteriota	Methanomicrobia	Methanomicrobiales	Methanocorpusculaceae	Methanocorpusculum	Methanocorpusculum faecipullorum
TP20200814-DZC17_DT2009055345-1_bin.54	Archaea	Thermoplasmatota	Thermoplasmata	Methanomassiliicoccales	Methanomethylophilaceae	SIG5	SIG5 sp015063195		SRS1170755_13	Archaea	Methanobacteriota	Methanobacteria	Methanobacteriales	Methanobacteriaceae	Methanobrevibacter_A	Methanobrevibacter_A smithii		META18IMWYN18_SD-LC-L3_bin.27.permissive	Archaea	Halobacteriota	Methanomicrobia	Methanomicrobiales	Methanocorpusculaceae	Methanocorpusculum	Methanocorpusculum faecipullorum
TP20200815-DZC47_DT2009055517-1_bin.44	Archaea	Thermoplasmatota	Thermoplasmata	Methanomassiliicoccales	Methanomethylophilaceae	SIG5	SIG5 sp015063195		SRS1170840_93	Archaea	Methanobacteriota	Methanobacteria	Methanobacteriales	Methanobacteriaceae	Methanobrevibacter_A	Methanobrevibacter_A smithii		META18IMWYN18_HuN-LY-F1_bin.18.strict	Archaea	Halobacteriota	Methanomicrobia	Methanomicrobiales	Methanocorpusculaceae	Methanocorpusculum	Methanocorpusculum faecipullorum
TP20200815-DZC35_DT2009055505-1_bin.234	Archaea	Thermoplasmatota	Thermoplasmata	Methanomassiliicoccales	Methanomethylophilaceae	SIG5	SIG5 sp015063195		SRS1170841_21	Archaea	Methanobacteriota	Methanobacteria	Methanobacteriales	Methanobacteriaceae	Methanobrevibacter_A	Methanobrevibacter_A smithii		AH-LA-F3_bin.20.orig	Archaea	Halobacteriota	Methanomicrobia	Methanomicrobiales	Methanocorpusculaceae	Methanocorpusculum	Methanocorpusculum faecipullorum
TP20200814-DZC97_DT2009055425-1_bin.126	Archaea	Thermoplasmatota	Thermoplasmata	Methanomassiliicoccales	Methanomethylophilaceae	SIG5	SIG5 sp015063195		SRS1170842_51	Archaea	Methanobacteriota	Methanobacteria	Methanobacteriales	Methanobacteriaceae	Methanobrevibacter_A	Methanobrevibacter_A smithii		MAGs_co_2675	Archaea	Halobacteriota	Methanomicrobia	Methanomicrobiales	Methanocorpusculaceae	Methanocorpusculum	Methanocorpusculum faecipullorum
TP20200815-DZC74_DT2009055544-1_bin.35	Archaea	Thermoplasmatota	Thermoplasmata	Methanomassiliicoccales	Methanomethylophilaceae	SIG5	SIG5 sp015063195		SRS1719583_4	Archaea	Methanobacteriota	Methanobacteria	Methanobacteriales	Methanobacteriaceae	Methanobrevibacter_A	Methanobrevibacter_A smithii		META18IMWYN18_SD-LC-L2_bin.17.permissive	Archaea	Halobacteriota	Methanomicrobia	Methanomicrobiales	Methanocorpusculaceae	Methanocorpusculum	Methanocorpusculum faecipullorum
TP20200815-DZC45_DT2009055515-1_bin.281	Archaea	Thermoplasmatota	Thermoplasmata	Methanomassiliicoccales	Methanomethylophilaceae	SIG5	SIG5 sp015063195		SRS2320630_1	Archaea	Methanobacteriota	Methanobacteria	Methanobacteriales	Methanobacteriaceae	Methanobrevibacter_A	Methanobrevibacter_A smithii		MAGs_co_4527	Archaea	Halobacteriota	Methanomicrobia	Methanomicrobiales	Methanocorpusculaceae	Methanocorpusculum	Methanocorpusculum faecipullorum
TP20200814-DZC51_DT2009055379-1_bin.99	Archaea	Thermoplasmatota	Thermoplasmata	Methanomassiliicoccales	Methanomethylophilaceae	SIG5	SIG5 sp015063195		SRS2320631_5	Archaea	Methanobacteriota	Methanobacteria	Methanobacteriales	Methanobacteriaceae	Methanobrevibacter_A	Methanobrevibacter_A smithii		META19IMWYN04_GD-DG-L7_bin.53.strict	Archaea	Halobacteriota	Methanomicrobia	Methanomicrobiales	Methanocorpusculaceae	Methanocorpusculum	Methanocorpusculum faecipullorum
TP20200814-DZC121_DT2009055449-1_bin.339	Archaea	Thermoplasmatota	Thermoplasmata	Methanomassiliicoccales	Methanomethylophilaceae	SIG5	SIG5 sp015063195		SRS2320634_3	Archaea	Methanobacteriota	Methanobacteria	Methanobacteriales	Methanobacteriaceae	Methanobrevibacter_A	Methanobrevibacter_A smithii		MAGs_co_5709	Archaea	Halobacteriota	Methanomicrobia	Methanomicrobiales	Methanocorpusculaceae	Methanocorpusculum	Methanocorpusculum faecipullorum
TP20200814-DZC31_DT2009055359-1_bin.239	Archaea	Thermoplasmatota	Thermoplasmata	Methanomassiliicoccales	Methanomethylophilaceae	SIG5	SIG5 sp015063195		SRS259523_51	Archaea	Methanobacteriota	Methanobacteria	Methanobacteriales	Methanobacteriaceae	Methanobrevibacter_A	Methanobrevibacter_A smithii		META18IMWYN18_GD-HL-F3_bin.38.permissive	Archaea	Halobacteriota	Methanomicrobia	Methanomicrobiales	Methanocorpusculaceae	Methanocorpusculum	Methanocorpusculum faecipullorum
TP20200825-WDL51_DT2009055604-1_bin.82	Archaea	Thermoplasmatota	Thermoplasmata	Methanomassiliicoccales	Methanomethylophilaceae	SIG5	SIG5 sp015063195		SRS294841_15	Archaea	Methanobacteriota	Methanobacteria	Methanobacteriales	Methanobacteriaceae	Methanobrevibacter_A	Methanobrevibacter_A smithii		MAGs_co_9810	Archaea	Halobacteriota	Methanomicrobia	Methanomicrobiales	Methanocorpusculaceae	Methanocorpusculum	Methanocorpusculum faecipullorum
TP20200815-DZC26_DT2009055496-1_bin.215	Archaea	Thermoplasmatota	Thermoplasmata	Methanomassiliicoccales	Methanomethylophilaceae	SIG5	SIG5 sp015063195		SRS294888_15	Archaea	Methanobacteriota	Methanobacteria	Methanobacteriales	Methanobacteriaceae	Methanobrevibacter_A	Methanobrevibacter_A smithii		MAGs_co_7038	Archaea	Halobacteriota	Methanomicrobia	Methanomicrobiales	Methanocorpusculaceae	Methanocorpusculum	Methanocorpusculum faecipullorum
TP20200814-DZC27_DT2009055355-1_bin.12	Archaea	Thermoplasmatota	Thermoplasmata	Methanomassiliicoccales	Methanomethylophilaceae	SIG5	SIG5 sp015063195		SRS294912_76	Archaea	Methanobacteriota	Methanobacteria	Methanobacteriales	Methanobacteriaceae	Methanobrevibacter_A	Methanobrevibacter_A smithii		MAGs_co_4942	Archaea	Halobacteriota	Methanomicrobia	Methanomicrobiales	Methanocorpusculaceae	Methanocorpusculum	Methanocorpusculum faecipullorum
TP20200815-DZC76_DT2009055546-1_bin.292	Archaea	Thermoplasmatota	Thermoplasmata	Methanomassiliicoccales	Methanomethylophilaceae	SIG5	SIG5 sp015063195		SRS294925_36	Archaea	Methanobacteriota	Methanobacteria	Methanobacteriales	Methanobacteriaceae	Methanobrevibacter_A	Methanobrevibacter_A smithii		META18IMWYN18_HeN-KF-F1_bin.72.permissive	Archaea	Halobacteriota	Methanomicrobia	Methanomicrobiales	Methanocorpusculaceae	Methanocorpusculum	Methanocorpusculum faecipullorum
TP20200815-DZC58_DT2009055528-1_bin.144	Archaea	Thermoplasmatota	Thermoplasmata	Methanomassiliicoccales	Methanomethylophilaceae	SIG5	SIG5 sp015063195		SRS294937_2	Archaea	Methanobacteriota	Methanobacteria	Methanobacteriales	Methanobacteriaceae	Methanobrevibacter_A	Methanobrevibacter_A smithii		MAGs_co_8402	Archaea	Halobacteriota	Methanomicrobia	Methanomicrobiales	Methanocorpusculaceae	Methanocorpusculum	Methanocorpusculum faecipullorum
TP20200815-DZC73_DT2009055543-1_bin.34	Archaea	Thermoplasmatota	Thermoplasmata	Methanomassiliicoccales	Methanomethylophilaceae	SIG5	SIG5 sp015063195		SRS294995_53	Archaea	Methanobacteriota	Methanobacteria	Methanobacteriales	Methanobacteriaceae	Methanobrevibacter_A	Methanobrevibacter_A smithii		META19IMWYN04_GD-DG-L6_bin.35.orig	Archaea	Halobacteriota	Methanomicrobia	Methanomicrobiales	Methanocorpusculaceae	Methanocorpusculum	Methanocorpusculum faecipullorum
TP20200814-DZC41_DT2009055369-1_bin.75	Archaea	Thermoplasmatota	Thermoplasmata	Methanomassiliicoccales	Methanomethylophilaceae	SIG5	SIG5 sp015063195		SRS295010_27	Archaea	Methanobacteriota	Methanobacteria	Methanobacteriales	Methanobacteriaceae	Methanobrevibacter_A	Methanobrevibacter_A smithii		GX-WT-F3_bin.32.permissive	Archaea	Halobacteriota	Methanomicrobia	Methanomicrobiales	Methanocorpusculaceae	Methanocorpusculum	Methanocorpusculum faecipullorum
TP20200815-DZC57_DT2009055527-1_bin.40	Archaea	Thermoplasmatota	Thermoplasmata	Methanomassiliicoccales	Methanomethylophilaceae	SIG5	SIG5 sp015063195		SRS475534_115	Archaea	Methanobacteriota	Methanobacteria	Methanobacteriales	Methanobacteriaceae	Methanobrevibacter_A	Methanobrevibacter_A smithii		MAGs_co_7873	Archaea	Halobacteriota	Methanomicrobia	Methanomicrobiales	Methanocorpusculaceae	Methanocorpusculum	Methanocorpusculum faecipullorum
TP20200825-WDL1_DT2009055592-1_bin.75	Archaea	Thermoplasmatota	Thermoplasmata	Methanomassiliicoccales	Methanomethylophilaceae	SIG5	SIG5 sp015063195		SRS475566_49	Archaea	Methanobacteriota	Methanobacteria	Methanobacteriales	Methanobacteriaceae	Methanobrevibacter_A	Methanobrevibacter_A smithii		GX-XN-L3_bin.3.permissive	Archaea	Halobacteriota	Methanomicrobia	Methanomicrobiales	Methanocorpusculaceae	Methanocorpusculum	Methanocorpusculum faecipullorum
TP20200814-DZC80_DT2009055408-1_bin.202	Archaea	Thermoplasmatota	Thermoplasmata	Methanomassiliicoccales	Methanomethylophilaceae	SIG5	SIG5 sp015063195		SRS475651_76	Archaea	Methanobacteriota	Methanobacteria	Methanobacteriales	Methanobacteriaceae	Methanobrevibacter_A	Methanobrevibacter_A smithii		MAGs_co_3419	Archaea	Halobacteriota	Methanomicrobia	Methanomicrobiales	Methanocorpusculaceae	Methanocorpusculum	Methanocorpusculum faecipullorum
TP20200815-DZC77_DT2009055547-1_bin.301	Archaea	Thermoplasmatota	Thermoplasmata	Methanomassiliicoccales	Methanomethylophilaceae	SIG5	SIG5 sp015063195		SRS475684_9	Archaea	Methanobacteriota	Methanobacteria	Methanobacteriales	Methanobacteriaceae	Methanobrevibacter_A	Methanobrevibacter_A smithii		META18IMWYN18_ZJ-JX-L1_bin.75.strict	Archaea	Halobacteriota	Methanomicrobia	Methanomicrobiales	Methanocorpusculaceae	Methanocorpusculum	Methanocorpusculum faecipullorum
TP20200824-WDL73_DT2009055582-1_bin.100	Archaea	Thermoplasmatota	Thermoplasmata	Methanomassiliicoccales	Methanomethylophilaceae	SIG5	SIG5 sp015063195		SRS475709_74	Archaea	Methanobacteriota	Methanobacteria	Methanobacteriales	Methanobacteriaceae	Methanobrevibacter_A	Methanobrevibacter_A smithii		MAGs_co_5696	Archaea	Halobacteriota	Methanomicrobia	Methanomicrobiales	Methanocorpusculaceae	Methanocorpusculum	Methanocorpusculum faecipullorum
TP20200824-WDL39_DT2009055568-1_bin.289	Archaea	Thermoplasmatota	Thermoplasmata	Methanomassiliicoccales	Methanomethylophilaceae	SIG5	SIG5 sp015063195		SRS475929_55	Archaea	Methanobacteriota	Methanobacteria	Methanobacteriales	Methanobacteriaceae	Methanobrevibacter_A	Methanobrevibacter_A smithii		MAGs_co_3456	Archaea	Halobacteriota	Methanomicrobia	Methanomicrobiales	Methanocorpusculaceae	Methanocorpusculum	Methanocorpusculum faecipullorum
TP20200815-DZC24_DT2009055494-1_bin.261	Archaea	Thermoplasmatota	Thermoplasmata	Methanomassiliicoccales	Methanomethylophilaceae	SIG5	SIG5 sp015063195		SRS475931_19	Archaea	Methanobacteriota	Methanobacteria	Methanobacteriales	Methanobacteriaceae	Methanobrevibacter_A	Methanobrevibacter_A smithii		META18IMWYN18_GD-HS-F3_bin.9.permissive	Archaea	Halobacteriota	Methanomicrobia	Methanomicrobiales	Methanocorpusculaceae	Methanocorpusculum	Methanocorpusculum faecipullorum
TP20200814-DZC5_DT2009055333-1_bin.176	Archaea	Thermoplasmatota	Thermoplasmata	Methanomassiliicoccales	Methanomethylophilaceae	SIG5	SIG5 sp015063195		SRS475933_105	Archaea	Methanobacteriota	Methanobacteria	Methanobacteriales	Methanobacteriaceae	Methanobrevibacter_A	Methanobrevibacter_A smithii		GCA_946496135.1_ERR4968579_bin.26_MetaWRAP_v1.1_MAG_genomic	Archaea	Halobacteriota	Methanomicrobia	Methanomicrobiales	Methanocorpusculaceae	Methanocorpusculum	Methanocorpusculum faecipullorum
TP20200815-DZC43_DT2009055513-1_bin.58	Archaea	Thermoplasmatota	Thermoplasmata	Methanomassiliicoccales	Methanomethylophilaceae	SIG5	SIG5 sp015063195		SRS475968_18	Archaea	Methanobacteriota	Methanobacteria	Methanobacteriales	Methanobacteriaceae	Methanobrevibacter_A	Methanobrevibacter_A smithii		META18IMWYN18_HuN-FR-L1_bin.32.orig	Archaea	Halobacteriota	Methanomicrobia	Methanomicrobiales	Methanocorpusculaceae	Methanocorpusculum	Methanocorpusculum faecipullorum
TP20200824-WDL67_DT2009055577-1_bin.111	Archaea	Thermoplasmatota	Thermoplasmata	Methanomassiliicoccales	Methanomethylophilaceae	SIG5	SIG5 sp015063195		SRS475979_104	Archaea	Methanobacteriota	Methanobacteria	Methanobacteriales	Methanobacteriaceae	Methanobrevibacter_A	Methanobrevibacter_A smithii		META18IMWYN18_HeN-KF-L1_bin.64.permissive	Archaea	Halobacteriota	Methanomicrobia	Methanomicrobiales	Methanocorpusculaceae	Methanocorpusculum	Methanocorpusculum faecipullorum
TP20200815-DZC38_DT2009055508-1_bin.186	Archaea	Thermoplasmatota	Thermoplasmata	Methanomassiliicoccales	Methanomethylophilaceae	UBA71	UBA71 sp017935945		SRS475986_86	Archaea	Methanobacteriota	Methanobacteria	Methanobacteriales	Methanobacteriaceae	Methanobrevibacter_A	Methanobrevibacter_A smithii		META18IMWYN18_ZJ-HY-F3_bin.66.strict	Archaea	Halobacteriota	Methanomicrobia	Methanomicrobiales	Methanocorpusculaceae	Methanocorpusculum	Methanocorpusculum faecipullorum
TP20200815-DZC75_DT2009055545-1_bin.60	Archaea	Thermoplasmatota	Thermoplasmata	Methanomassiliicoccales	Methanomethylophilaceae	UBA71	UBA71 sp017935945		SRS475987_11	Archaea	Methanobacteriota	Methanobacteria	Methanobacteriales	Methanobacteriaceae	Methanobrevibacter_A	Methanobrevibacter_A smithii		MAGs_co_622	Archaea	Halobacteriota	Methanomicrobia	Methanomicrobiales	Methanocorpusculaceae	Methanocorpusculum	Methanocorpusculum faecipullorum
TP20200825-WDL25_DT2009055596-1_bin.298	Archaea	Thermoplasmatota	Thermoplasmata	Methanomassiliicoccales	Methanomethylophilaceae	UBA71	UBA71 sp017935945		SRS476035_106	Archaea	Methanobacteriota	Methanobacteria	Methanobacteriales	Methanobacteriaceae	Methanobrevibacter_A	Methanobrevibacter_A smithii		MAGs_co_4656	Archaea	Halobacteriota	Methanomicrobia	Methanomicrobiales	Methanocorpusculaceae	Methanocorpusculum	Methanocorpusculum faecipullorum
TP20200814-DZC76_DT2009055404-1_bin.283	Archaea	Thermoplasmatota	Thermoplasmata	Methanomassiliicoccales	Methanomethylophilaceae	UBA71	UBA71 sp017935945		SRS476058_55	Archaea	Methanobacteriota	Methanobacteria	Methanobacteriales	Methanobacteriaceae	Methanobrevibacter_A	Methanobrevibacter_A smithii		MAGs_co_6632	Archaea	Halobacteriota	Methanomicrobia	Methanomicrobiales	Methanocorpusculaceae	Methanocorpusculum	Methanocorpusculum faecipullorum
TP20200814-DZC85_DT2009055413-1_bin.221	Archaea	Thermoplasmatota	Thermoplasmata	Methanomassiliicoccales	Methanomethylophilaceae	UBA71	UBA71 sp017935945		SRS476070_177	Archaea	Methanobacteriota	Methanobacteria	Methanobacteriales	Methanobacteriaceae	Methanobrevibacter_A	Methanobrevibacter_A smithii		MAGs_co_8740	Archaea	Halobacteriota	Methanomicrobia	Methanomicrobiales	Methanocorpusculaceae	Methanocorpusculum	Methanocorpusculum faecipullorum
TP20200815-DZC22_DT2009055492-1_bin.22	Archaea	Thermoplasmatota	Thermoplasmata	Methanomassiliicoccales	Methanomethylophilaceae	UBA71	UBA71 sp017935945		SRS476076_103	Archaea	Methanobacteriota	Methanobacteria	Methanobacteriales	Methanobacteriaceae	Methanobrevibacter_A	Methanobrevibacter_A smithii		META18IMWYN18_HuN-CS-L1_bin.5.strict	Archaea	Halobacteriota	Methanomicrobia	Methanomicrobiales	Methanocorpusculaceae	Methanocorpusculum	Methanocorpusculum faecipullorum
TP20200815-DZC49_DT2009055519-1_bin.401	Archaea	Thermoplasmatota	Thermoplasmata	Methanomassiliicoccales	Methanomethylophilaceae	UBA71	UBA71 sp017935945		SRS476098_31	Archaea	Methanobacteriota	Methanobacteria	Methanobacteriales	Methanobacteriaceae	Methanobrevibacter_A	Methanobrevibacter_A smithii		META19IMWYN04_GD-DG-L9_bin.30.strict	Archaea	Halobacteriota	Methanomicrobia	Methanomicrobiales	Methanocorpusculaceae	Methanocorpusculum	Methanocorpusculum faecipullorum
TP20200815-DZC68_DT2009055538-1_bin.125	Archaea	Thermoplasmatota	Thermoplasmata	Methanomassiliicoccales	Methanomethylophilaceae	UBA71	UBA71 sp017935945		SRS476104_113	Archaea	Methanobacteriota	Methanobacteria	Methanobacteriales	Methanobacteriaceae	Methanobrevibacter_A	Methanobrevibacter_A smithii		META18IMWYN18_JS-SZ-L2_bin.24.permissive	Archaea	Halobacteriota	Methanomicrobia	Methanomicrobiales	Methanocorpusculaceae	Methanocorpusculum	Methanocorpusculum faecipullorum
TP20200814-DZC97_DT2009055425-1_bin.34	Archaea	Thermoplasmatota	Thermoplasmata	Methanomassiliicoccales	Methanomethylophilaceae	UBA71	UBA71 sp017935945		SRS476120_105	Archaea	Methanobacteriota	Methanobacteria	Methanobacteriales	Methanobacteriaceae	Methanobrevibacter_A	Methanobrevibacter_A smithii		24901878_bin.53	Archaea	Halobacteriota	Methanomicrobia	Methanomicrobiales	Methanocorpusculaceae	Methanocorpusculum	Methanocorpusculum faecipullorum
TP20200814-DZC54_DT2009055382-1_bin.26	Archaea	Thermoplasmatota	Thermoplasmata	Methanomassiliicoccales	Methanomethylophilaceae	UBA71	UBA71 sp017935945		SRS476139_57	Archaea	Methanobacteriota	Methanobacteria	Methanobacteriales	Methanobacteriaceae	Methanobrevibacter_A	Methanobrevibacter_A smithii		MAGs_co_2026	Archaea	Halobacteriota	Methanomicrobia	Methanomicrobiales	Methanocorpusculaceae	Methanocorpusculum	Methanocorpusculum faecipullorum
TP20200815-DZC74_DT2009055544-1_bin.172	Archaea	Thermoplasmatota	Thermoplasmata	Methanomassiliicoccales	Methanomethylophilaceae	UBA71	UBA71 sp017935945		SRS476155_111	Archaea	Methanobacteriota	Methanobacteria	Methanobacteriales	Methanobacteriaceae	Methanobrevibacter_A	Methanobrevibacter_A smithii		META18IMWYN18_GD-HL-L3_bin.50.strict	Archaea	Halobacteriota	Methanomicrobia	Methanomicrobiales	Methanocorpusculaceae	Methanocorpusculum	Methanocorpusculum faecipullorum
TP20200815-DZC47_DT2009055517-1_bin.234	Archaea	Thermoplasmatota	Thermoplasmata	Methanomassiliicoccales	Methanomethylophilaceae	UBA71	UBA71 sp017935945		SRS476185_9	Archaea	Methanobacteriota	Methanobacteria	Methanobacteriales	Methanobacteriaceae	Methanobrevibacter_A	Methanobrevibacter_A smithii		AH-JA-L3_bin.52.strict	Archaea	Halobacteriota	Methanomicrobia	Methanomicrobiales	Methanocorpusculaceae	Methanocorpusculum	Methanocorpusculum faecipullorum
TP20200814-DZC3_DT2009055331-1_bin.142	Archaea	Thermoplasmatota	Thermoplasmata	Methanomassiliicoccales	Methanomethylophilaceae	UBA71	UBA71 sp017935945		SRS476205_55	Archaea	Methanobacteriota	Methanobacteria	Methanobacteriales	Methanobacteriaceae	Methanobrevibacter_A	Methanobrevibacter_A smithii		MAGs_co_6385	Archaea	Halobacteriota	Methanomicrobia	Methanomicrobiales	Methanocorpusculaceae	Methanocorpusculum	Methanocorpusculum faecipullorum
TP20200815-DZC60_DT2009055530-1_bin.365	Archaea	Thermoplasmatota	Thermoplasmata	Methanomassiliicoccales	Methanomethylophilaceae	UBA71	UBA71 sp017935945		SRS476302_80	Archaea	Methanobacteriota	Methanobacteria	Methanobacteriales	Methanobacteriaceae	Methanobrevibacter_A	Methanobrevibacter_A smithii		META18IMWYN18_GD-GM-L3_bin.7.permissive	Archaea	Halobacteriota	Methanomicrobia	Methanomicrobiales	Methanocorpusculaceae	Methanocorpusculum	Methanocorpusculum faecipullorum
TP20200825-WDL1_DT2009055592-1_bin.154	Archaea	Thermoplasmatota	Thermoplasmata	Methanomassiliicoccales	Methanomethylophilaceae	UBA71	UBA71 sp017935945		SRS820576_28	Archaea	Methanobacteriota	Methanobacteria	Methanobacteriales	Methanobacteriaceae	Methanobrevibacter_A	Methanobrevibacter_A smithii		META18IMWYN18_JS-NJ-L3_bin.27.permissive	Archaea	Halobacteriota	Methanomicrobia	Methanomicrobiales	Methanocorpusculaceae	Methanocorpusculum	Methanocorpusculum faecipullorum
TP20200825-WDL78_DT2009055609-1_bin.220	Archaea	Thermoplasmatota	Thermoplasmata	Methanomassiliicoccales	Methanomethylophilaceae	UBA71	UBA71 sp017935945		SRS820581_42	Archaea	Methanobacteriota	Methanobacteria	Methanobacteriales	Methanobacteriaceae	Methanobrevibacter_A	Methanobrevibacter_A smithii		MAGs_co_10972	Archaea	Halobacteriota	Methanomicrobia	Methanomicrobiales	Methanocorpusculaceae	Methanocorpusculum	Methanocorpusculum faecipullorum
TP20200812-DBC58_DT2009055281-1_bin.157	Archaea	Thermoplasmatota	Thermoplasmata	Methanomassiliicoccales	Methanomethylophilaceae	UBA71	UBA71 sp017935945		SRS820587_48	Archaea	Methanobacteriota	Methanobacteria	Methanobacteriales	Methanobacteriaceae	Methanobrevibacter_A	Methanobrevibacter_A smithii		META18IMWYN18_HeN-TZ-F1_bin.19.strict	Archaea	Halobacteriota	Methanomicrobia	Methanomicrobiales	Methanocorpusculaceae	Methanocorpusculum	Methanocorpusculum faecipullorum
TP20200815-DZC36_DT2009055506-1_bin.121	Archaea	Thermoplasmatota	Thermoplasmata	Methanomassiliicoccales	Methanomethylophilaceae	UBA71	UBA71 sp017935945		SRS820598_43	Archaea	Methanobacteriota	Methanobacteria	Methanobacteriales	Methanobacteriaceae	Methanobrevibacter_A	Methanobrevibacter_A smithii		MAGs_co_7320	Archaea	Halobacteriota	Methanomicrobia	Methanomicrobiales	Methanocorpusculaceae	Methanocorpusculum	Methanocorpusculum faecipullorum
TP20200824-WDL73_DT2009055582-1_bin.106	Archaea	Thermoplasmatota	Thermoplasmata	Methanomassiliicoccales	Methanomethylophilaceae	UBA71	UBA71 sp017935945		ERS235507_16	Archaea	Methanobacteriota	Methanobacteria	Methanobacteriales	Methanobacteriaceae	Methanobrevibacter_A	Methanobrevibacter_A smithii_A		MAGs_co_7552	Archaea	Halobacteriota	Methanomicrobia	Methanomicrobiales	Methanocorpusculaceae	Methanocorpusculum	Methanocorpusculum faecipullorum
TP20200815-DZC30_DT2009055500-1_bin.131	Archaea	Thermoplasmatota	Thermoplasmata	Methanomassiliicoccales	Methanomethylophilaceae	UBA71	UBA71 sp017935945		ERS235553_13	Archaea	Methanobacteriota	Methanobacteria	Methanobacteriales	Methanobacteriaceae	Methanobrevibacter_A	Methanobrevibacter_A smithii_A		META18IMWYN18_HuN-YH-L1_bin.10.permissive	Archaea	Halobacteriota	Methanomicrobia	Methanomicrobiales	Methanocorpusculaceae	Methanocorpusculum	Methanocorpusculum faecipullorum
TP20200815-DZC20_DT2009055490-1_bin.310	Archaea	Thermoplasmatota	Thermoplasmata	Methanomassiliicoccales	Methanomethylophilaceae	UBA71	UBA71 sp017935945		ERS235564_69	Archaea	Methanobacteriota	Methanobacteria	Methanobacteriales	Methanobacteriaceae	Methanobrevibacter_A	Methanobrevibacter_A smithii_A		MAGs_co_9846	Archaea	Halobacteriota	Methanomicrobia	Methanomicrobiales	Methanocorpusculaceae	Methanocorpusculum	Methanocorpusculum faecipullorum
TP20200824-WDL81_DT2009055590-1_bin.15	Archaea	Thermoplasmatota	Thermoplasmata	Methanomassiliicoccales	Methanomethylophilaceae	UBA71	UBA71 sp017935945		ERS235598_4	Archaea	Methanobacteriota	Methanobacteria	Methanobacteriales	Methanobacteriaceae	Methanobrevibacter_A	Methanobrevibacter_A smithii_A		MAGs_co_2426	Archaea	Halobacteriota	Methanomicrobia	Methanomicrobiales	Methanocorpusculaceae	Methanocorpusculum	Methanocorpusculum faecipullorum
TP20200825-WDL101_DT2009055615-1_bin.83	Archaea	Thermoplasmatota	Thermoplasmata	Methanomassiliicoccales	Methanomethylophilaceae	UBA71	UBA71 sp017935945		ERS235621_85	Archaea	Methanobacteriota	Methanobacteria	Methanobacteriales	Methanobacteriaceae	Methanobrevibacter_A	Methanobrevibacter_A smithii_A		MAGs_co_6288	Archaea	Halobacteriota	Methanomicrobia	Methanomicrobiales	Methanocorpusculaceae	Methanocorpusculum	Methanocorpusculum faecipullorum
TP20200815-DZC13_DT2009055483-1_bin.118	Archaea	Thermoplasmatota	Thermoplasmata	Methanomassiliicoccales	Methanomethylophilaceae	UBA71	UBA71 sp017935945		ERS235631_49	Archaea	Methanobacteriota	Methanobacteria	Methanobacteriales	Methanobacteriaceae	Methanobrevibacter_A	Methanobrevibacter_A smithii_A		MAGs_co_9233	Archaea	Halobacteriota	Methanomicrobia	Methanomicrobiales	Methanocorpusculaceae	Methanocorpusculum	Methanocorpusculum faecipullorum
TP20200815-DZC42_DT2009055512-1_bin.9	Archaea	Thermoplasmatota	Thermoplasmata	Methanomassiliicoccales	Methanomethylophilaceae	UBA71	UBA71 sp017935945		ERS396316_58	Archaea	Methanobacteriota	Methanobacteria	Methanobacteriales	Methanobacteriaceae	Methanobrevibacter_A	Methanobrevibacter_A smithii_A		META18IMWYN18_ZJ-LA-F3_bin.67.permissive	Archaea	Halobacteriota	Methanomicrobia	Methanomicrobiales	Methanocorpusculaceae	Methanocorpusculum	Methanocorpusculum faecipullorum
TP20200815-DZC76_DT2009055546-1_bin.89	Archaea	Thermoplasmatota	Thermoplasmata	Methanomassiliicoccales	Methanomethylophilaceae	UBA71	UBA71 sp017935945		ERS396335_50	Archaea	Methanobacteriota	Methanobacteria	Methanobacteriales	Methanobacteriaceae	Methanobrevibacter_A	Methanobrevibacter_A smithii_A		META18IMWYN18_HuN-CS-L2_bin.36.permissive	Archaea	Halobacteriota	Methanomicrobia	Methanomicrobiales	Methanocorpusculaceae	Methanocorpusculum	Methanocorpusculum faecipullorum
TP20200812-DBC19_DT2009055242-1_bin.294	Archaea	Thermoplasmatota	Thermoplasmata	Methanomassiliicoccales	Methanomethylophilaceae	UBA71	UBA71 sp017935945		ERS473283_2	Archaea	Methanobacteriota	Methanobacteria	Methanobacteriales	Methanobacteriaceae	Methanobrevibacter_A	Methanobrevibacter_A smithii_A		MAGs_co_7159	Archaea	Halobacteriota	Methanomicrobia	Methanomicrobiales	Methanocorpusculaceae	Methanocorpusculum	Methanocorpusculum faecipullorum
TP20200815-DZC51_DT2009055521-1_bin.99	Archaea	Thermoplasmatota	Thermoplasmata	Methanomassiliicoccales	Methanomethylophilaceae	UBA71	UBA71 sp017935945		ERS473294_3	Archaea	Methanobacteriota	Methanobacteria	Methanobacteriales	Methanobacteriaceae	Methanobrevibacter_A	Methanobrevibacter_A smithii_A		META18IMWYN18_HuN-HT-F1_bin.6.strict	Archaea	Halobacteriota	Methanomicrobia	Methanomicrobiales	Methanocorpusculaceae	Methanocorpusculum	Methanocorpusculum faecipullorum
TP20200815-DZC62_DT2009055532-1_bin.41	Archaea	Thermoplasmatota	Thermoplasmata	Methanomassiliicoccales	Methanomethylophilaceae	UBA71	UBA71 sp017935945		ERS608499_24	Archaea	Methanobacteriota	Methanobacteria	Methanobacteriales	Methanobacteriaceae	Methanobrevibacter_A	Methanobrevibacter_A smithii_A		MAGs_co_12125	Archaea	Halobacteriota	Methanomicrobia	Methanomicrobiales	Methanocorpusculaceae	Methanocorpusculum	Methanocorpusculum faecipullorum
TP20200815-DZC24_DT2009055494-1_bin.169	Archaea	Thermoplasmatota	Thermoplasmata	Methanomassiliicoccales	Methanomethylophilaceae	UBA71	UBA71 sp017935945		ERS608517_31	Archaea	Methanobacteriota	Methanobacteria	Methanobacteriales	Methanobacteriaceae	Methanobrevibacter_A	Methanobrevibacter_A smithii_A		MAGs_co_7113	Archaea	Halobacteriota	Methanomicrobia	Methanomicrobiales	Methanocorpusculaceae	Methanocorpusculum	Methanocorpusculum faecipullorum
QH1.bin.47	Archaea	Methanobacteriota	Methanobacteria	Methanobacteriales	Methanobacteriaceae	Methanobrevibacter_A	Unknown		ERS608545_34	Archaea	Methanobacteriota	Methanobacteria	Methanobacteriales	Methanobacteriaceae	Methanobrevibacter_A	Methanobrevibacter_A smithii_A		HL3.bin.106	Archaea	Halobacteriota	Methanomicrobia	Methanomicrobiales	Methanocorpusculaceae	Methanocorpusculum	Methanocorpusculum faecipullorum
TP20200815-DZC51_DT2009055521-1_bin.286	Archaea	Methanobacteriota	Methanobacteria	Methanobacteriales	Methanobacteriaceae	Methanobrevibacter	Unknown		ERS608547_16	Archaea	Methanobacteriota	Methanobacteria	Methanobacteriales	Methanobacteriaceae	Methanobrevibacter_A	Methanobrevibacter_A smithii_A		HL4.bin.19	Archaea	Halobacteriota	Methanomicrobia	Methanomicrobiales	Methanocorpusculaceae	Methanocorpusculum	Methanocorpusculum faecipullorum
TP20200814-DZC109_DT2009055437-1_bin.353	Archaea	Methanobacteriota	Methanobacteria	Methanobacteriales	Methanobacteriaceae	Methanobrevibacter	Unknown		ERS608558_24	Archaea	Methanobacteriota	Methanobacteria	Methanobacteriales	Methanobacteriaceae	Methanobrevibacter_A	Methanobrevibacter_A smithii_A		24901884_bin.114	Archaea	Thermoplasmatota	Thermoplasmata	Methanomassiliicoccales	Methanomassiliicoccaceae	Methanomassiliicoccus_A	Methanomassiliicoccus_A sp944319735
TP20200815-DZC12_DT2009055482-1_bin.231	Archaea	Methanobacteriota	Methanobacteria	Methanobacteriales	Methanobacteriaceae	Methanobrevibacter_A	Unknown		ERS608564_59	Archaea	Methanobacteriota	Methanobacteria	Methanobacteriales	Methanobacteriaceae	Methanobrevibacter_A	Methanobrevibacter_A smithii_A		GCA_946496635.1_ERR4836937_bin.24_MetaWRAP_v1.1_MAG_genomic	Archaea	Thermoplasmatota	Thermoplasmata	Methanomassiliicoccales	Methanomassiliicoccaceae	Methanomassiliicoccus_A	Methanomassiliicoccus_A sp944319735
TP20200815-DZC71_DT2009055541-1_bin.141	Archaea	Thermoplasmatota	Thermoplasmata	Methanomassiliicoccales	Methanomethylophilaceae	UBA71	Unknown		ERS608572_37	Archaea	Methanobacteriota	Methanobacteria	Methanobacteriales	Methanobacteriaceae	Methanobrevibacter_A	Methanobrevibacter_A smithii_A		MAGs_co_5667	Archaea	Thermoplasmatota	Thermoplasmata	Methanomassiliicoccales	Methanomethylophilaceae	SIG5	SIG5 sp944321505
TP20200815-DZC8_DT2009055478-1_bin.185	Archaea	Methanobacteriota	Methanobacteria	Methanobacteriales	Methanobacteriaceae	Methanobrevibacter_A	Unknown		ERS608594_68	Archaea	Methanobacteriota	Methanobacteria	Methanobacteriales	Methanobacteriaceae	Methanobrevibacter_A	Methanobrevibacter_A smithii_A		24901884_bin.100	Archaea	Thermoplasmatota	Thermoplasmata	Methanomassiliicoccales	Methanomethylophilaceae	SIG5	SIG5 sp944321505
XJ5.bin.35	Archaea	Halobacteriota	Methanomicrobia	Methanomicrobiales	Methanocorpusculaceae	Methanocorpusculum	Unknown		ERS608596_31	Archaea	Methanobacteriota	Methanobacteria	Methanobacteriales	Methanobacteriaceae	Methanobrevibacter_A	Methanobrevibacter_A smithii_A		24901878_bin.5	Archaea	Thermoplasmatota	Thermoplasmata	Methanomassiliicoccales	Methanomethylophilaceae	UBA71	UBA71 sp006954425
QH2.bin.40	Archaea	Methanobacteriota	Methanobacteria	Methanobacteriales	Methanobacteriaceae	Methanosphaera	Unknown		ERS608604_47	Archaea	Methanobacteriota	Methanobacteria	Methanobacteriales	Methanobacteriaceae	Methanobrevibacter_A	Methanobrevibacter_A smithii_A		META18IMWYN18_HeN-KF-L1_bin.17.strict	Archaea	Thermoplasmatota	Thermoplasmata	Methanomassiliicoccales	Methanomethylophilaceae	UBA71	UBA71 sp006954425
XJ20.bin.13	Archaea	Methanobacteriota	Methanobacteria	Methanobacteriales	Methanobacteriaceae	Methanosphaera	Unknown		ERS608606_29	Archaea	Methanobacteriota	Methanobacteria	Methanobacteriales	Methanobacteriaceae	Methanobrevibacter_A	Methanobrevibacter_A smithii_A		MAGs_co_9565	Archaea	Thermoplasmatota	Thermoplasmata	Methanomassiliicoccales	Methanomethylophilaceae	UBA71	UBA71 sp006954425
TP20200815-DZC70_DT2009055540-1_bin.265	Archaea	Methanobacteriota	Methanobacteria	Methanobacteriales	Methanobacteriaceae	Methanobrevibacter_A	Unknown		ERS608607_80	Archaea	Methanobacteriota	Methanobacteria	Methanobacteriales	Methanobacteriaceae	Methanobrevibacter_A	Methanobrevibacter_A smithii_A		META18IMWYN18_ZJ-HN-L3_bin.39.strict	Archaea	Thermoplasmatota	Thermoplasmata	Methanomassiliicoccales	Methanomethylophilaceae	UBA71	UBA71 sp006954425
TP20200825-WDL49_DT2009055602-1_bin.101	Archaea	Methanobacteriota	Methanobacteria	Methanobacteriales	Methanobacteriaceae	Methanobrevibacter	Unknown		ERS631834_70	Archaea	Methanobacteriota	Methanobacteria	Methanobacteriales	Methanobacteriaceae	Methanobrevibacter_A	Methanobrevibacter_A smithii_A		MAGs_co_4561	Archaea	Thermoplasmatota	Thermoplasmata	Methanomassiliicoccales	Methanomethylophilaceae	UBA71	UBA71 sp006954425
XJ20.bin.36	Archaea	Methanobacteriota	Methanobacteria	Methanobacteriales	Methanobacteriaceae	Methanobrevibacter_A	Unknown		SRS014235_15	Archaea	Methanobacteriota	Methanobacteria	Methanobacteriales	Methanobacteriaceae	Methanobrevibacter_A	Methanobrevibacter_A smithii_A		META18IMWYN18_HuN-CS-L1_bin.12.strict	Archaea	Thermoplasmatota	Thermoplasmata	Methanomassiliicoccales	Methanomethylophilaceae	UBA71	UBA71 sp006954425
XJ10.bin.70	Archaea	Methanobacteriota	Methanobacteria	Methanobacteriales	Methanobacteriaceae	Methanobrevibacter	Unknown		SRS820607_59	Archaea	Methanobacteriota	Methanobacteria	Methanobacteriales	Methanobacteriaceae	Methanobrevibacter_A	Methanobrevibacter_A smithii_A		META18IMWYN18_HuN-LY-F1_bin.25.orig	Archaea	Thermoplasmatota	Thermoplasmata	Methanomassiliicoccales	Methanomethylophilaceae	UBA71	UBA71 sp006954425
TP20200814-DZC49_DT2009055377-1_bin.409	Archaea	Methanobacteriota	Methanobacteria	Methanobacteriales	Methanobacteriaceae	Methanobrevibacter	Unknown		SRS820608_46	Archaea	Methanobacteriota	Methanobacteria	Methanobacteriales	Methanobacteriaceae	Methanobrevibacter_A	Methanobrevibacter_A smithii_A		MAGs_co_11919	Archaea	Thermoplasmatota	Thermoplasmata	Methanomassiliicoccales	Methanomethylophilaceae	UBA71	UBA71 sp006954425
TP20200815-DZC24_DT2009055494-1_bin.427	Archaea	Methanobacteriota	Methanobacteria	Methanobacteriales	Methanobacteriaceae	Methanobrevibacter_A	Unknown		SRS820610_4	Archaea	Methanobacteriota	Methanobacteria	Methanobacteriales	Methanobacteriaceae	Methanobrevibacter_A	Methanobrevibacter_A smithii_A		MAGs_co_6888	Archaea	Thermoplasmatota	Thermoplasmata	Methanomassiliicoccales	Methanomethylophilaceae	UBA71	UBA71 sp006954425
TP20200815-DZC26_DT2009055496-1_bin.156	Archaea	Methanobacteriota	Methanobacteria	Methanobacteriales	Methanobacteriaceae	Methanobrevibacter	Unknown		SRS820611_35	Archaea	Methanobacteriota	Methanobacteria	Methanobacteriales	Methanobacteriaceae	Methanobrevibacter_A	Methanobrevibacter_A smithii_A		MAGs_co_10837	Archaea	Thermoplasmatota	Thermoplasmata	Methanomassiliicoccales	Methanomethylophilaceae	UBA71	UBA71 sp006954425
TP20200815-DZC53_DT2009055523-1_bin.32	Archaea	Methanobacteriota	Methanobacteria	Methanobacteriales	Methanobacteriaceae	Methanobrevibacter_A	Unknown		SRS820612_40	Archaea	Methanobacteriota	Methanobacteria	Methanobacteriales	Methanobacteriaceae	Methanobrevibacter_A	Methanobrevibacter_A smithii_A		MAGs_co_7880	Archaea	Thermoplasmatota	Thermoplasmata	Methanomassiliicoccales	Methanomethylophilaceae	UBA71	UBA71 sp006954425
XZ5.bin.55	Archaea	Methanobacteriota	Methanobacteria	Methanobacteriales	Methanobacteriaceae	Methanobrevibacter_A	Unknown		SRS820614_4	Archaea	Methanobacteriota	Methanobacteria	Methanobacteriales	Methanobacteriaceae	Methanobrevibacter_A	Methanobrevibacter_A smithii_A		MAGs_co_12092	Archaea	Thermoplasmatota	Thermoplasmata	Methanomassiliicoccales	Methanomethylophilaceae	UBA71	UBA71 sp006954425
TP20200815-DZC66_DT2009055536-1_bin.240	Archaea	Methanobacteriota	Methanobacteria	Methanobacteriales	Methanobacteriaceae	Methanobrevibacter_A	Unknown		SRS820617_5	Archaea	Methanobacteriota	Methanobacteria	Methanobacteriales	Methanobacteriaceae	Methanobrevibacter_A	Methanobrevibacter_A smithii_A		MAGs_co_11460	Archaea	Thermoplasmatota	Thermoplasmata	Methanomassiliicoccales	Methanomethylophilaceae	UBA71	UBA71 sp006954425
XJ17.bin.39	Archaea	Methanobacteriota	Methanobacteria	Methanobacteriales	Methanobacteriaceae	Methanosphaera	Unknown		SRS820620_38	Archaea	Methanobacteriota	Methanobacteria	Methanobacteriales	Methanobacteriaceae	Methanobrevibacter_A	Methanobrevibacter_A smithii_A		AH-BB-L3_bin.27.strict	Archaea	Thermoplasmatota	Thermoplasmata	Methanomassiliicoccales	Methanomethylophilaceae	UBA71	UBA71 sp006954425
XZ10.bin.2	Archaea	Methanobacteriota	Methanobacteria	Methanobacteriales	Methanobacteriaceae	Methanobrevibacter_A	Unknown		SRS820621_28	Archaea	Methanobacteriota	Methanobacteria	Methanobacteriales	Methanobacteriaceae	Methanobrevibacter_A	Methanobrevibacter_A smithii_A		MAGs_co_7921	Archaea	Thermoplasmatota	Thermoplasmata	Methanomassiliicoccales	Methanomethylophilaceae	UBA71	UBA71 sp006954425
QH10.bin.98	Archaea	Methanobacteriota	Methanobacteria	Methanobacteriales	Methanobacteriaceae	Methanobrevibacter	Unknown		SRS820624_17	Archaea	Methanobacteriota	Methanobacteria	Methanobacteriales	Methanobacteriaceae	Methanobrevibacter_A	Methanobrevibacter_A smithii_A		MAGs_co_5479	Archaea	Thermoplasmatota	Thermoplasmata	Methanomassiliicoccales	Methanomethylophilaceae	UBA71	UBA71 sp006954425
QH12.bin.33	Archaea	Methanobacteriota	Methanobacteria	Methanobacteriales	Methanobacteriaceae	Methanosphaera	Unknown		SRS820625_4	Archaea	Methanobacteriota	Methanobacteria	Methanobacteriales	Methanobacteriaceae	Methanobrevibacter_A	Methanobrevibacter_A smithii_A		MAGs_co_3434	Archaea	Thermoplasmatota	Thermoplasmata	Methanomassiliicoccales	Methanomethylophilaceae	UBA71	UBA71 sp006954425
TP20200812-DBC51_DT2009055274-1_bin.203	Archaea	Methanobacteriota	Methanobacteria	Methanobacteriales	Methanobacteriaceae	Methanobrevibacter	Unknown		SRS476430_75	Archaea	Methanobacteriota	Methanobacteria	Methanobacteriales	Methanobacteriaceae	Methanobrevibacter_A	Methanobrevibacter_A sp900766745		MAGs_co_6550	Archaea	Thermoplasmatota	Thermoplasmata	Methanomassiliicoccales	Methanomethylophilaceae	UBA71	UBA71 sp006954425
TP20200814-DZC46_DT2009055374-1_bin.83	Archaea	Methanobacteriota	Methanobacteria	Methanobacteriales	Methanobacteriaceae	Methanobrevibacter_A	Unknown		SRS476289_4	Archaea	Methanobacteriota	Methanobacteria	Methanobacteriales	Methanobacteriaceae	Methanobrevibacter_A	Methanobrevibacter_A sp900769095		MAGs_co_8682	Archaea	Thermoplasmatota	Thermoplasmata	Methanomassiliicoccales	Methanomethylophilaceae	UBA71	UBA71 sp006954425
TP20200815-DZC57_DT2009055527-1_bin.323	Archaea	Methanobacteriota	Methanobacteria	Methanobacteriales	Methanobacteriaceae	Methanobrevibacter_A	Unknown		SRS475582_12	Archaea	Halobacteriota	Methanomicrobia	Methanomicrobiales	Methanocorpusculaceae	Methanocorpusculum	Methanocorpusculum sp017387505		MAGs_co_12189	Archaea	Thermoplasmatota	Thermoplasmata	Methanomassiliicoccales	Methanomethylophilaceae	UBA71	UBA71 sp006954425
XZ16.bin.80	Archaea	Methanobacteriota	Methanobacteria	Methanobacteriales	Methanobacteriaceae	Methanobrevibacter	Unknown		SRS476346_34	Archaea	Halobacteriota	Methanomicrobia	Methanomicrobiales	Methanocorpusculaceae	Methanocorpusculum	Methanocorpusculum sp017387505		META18IMWYN18_GD-GM-L3_bin.2.permissive	Archaea	Thermoplasmatota	Thermoplasmata	Methanomassiliicoccales	Methanomethylophilaceae	UBA71	UBA71 sp905187815
QH2.bin.57	Archaea	Methanobacteriota	Methanobacteria	Methanobacteriales	Methanobacteriaceae	Methanobrevibacter_A	Unknown		SRS476863_43	Archaea	Halobacteriota	Methanomicrobia	Methanomicrobiales	Methanocorpusculaceae	Methanocorpusculum	Methanocorpusculum sp017387505		META18IMWYN18_HuN-LY-F1_bin.68.permissive	Archaea	Thermoplasmatota	Thermoplasmata	Methanomassiliicoccales	Methanomethylophilaceae	UBA71	UBA71 sp905187815
QH6.bin.142	Archaea	Methanobacteriota	Methanobacteria	Methanobacteriales	Methanobacteriaceae	Methanobrevibacter_A	Unknown		ERS396323_80	Archaea	Thermoplasmatota	Thermoplasmata	Methanomassiliicoccales	Methanomassiliicoccaceae	Methanomassiliicoccus_A	Methanomassiliicoccus_A intestinalis		META18IMWYN18_ZJ-HN-F3_bin.37.strict	Archaea	Thermoplasmatota	Thermoplasmata	Methanomassiliicoccales	Methanomethylophilaceae	UBA71	UBA71 sp905187815
TP20200815-DZC26_DT2009055496-1_bin.68	Archaea	Methanobacteriota	Methanobacteria	Methanobacteriales	Methanobacteriaceae	Methanobrevibacter_A	Unknown		ERS396398_32	Archaea	Thermoplasmatota	Thermoplasmata	Methanomassiliicoccales	Methanomassiliicoccaceae	Methanomassiliicoccus_A	Methanomassiliicoccus_A intestinalis		MAGs_co_12192	Archaea	Thermoplasmatota	Thermoplasmata	Methanomassiliicoccales	Methanomethylophilaceae	UBA71	UBA71 sp905187815
TP20200814-DZC142_DT2009055470-1_bin.368	Archaea	Methanobacteriota	Methanobacteria	Methanobacteriales	Methanobacteriaceae	Methanobrevibacter_A	Unknown		SRS048870_50	Archaea	Thermoplasmatota	Thermoplasmata	Methanomassiliicoccales	Methanomassiliicoccaceae	Methanomassiliicoccus_A	Methanomassiliicoccus_A intestinalis		MAGs_co_2268	Archaea	Thermoplasmatota	Thermoplasmata	Methanomassiliicoccales	Methanomethylophilaceae	UBA71	UBA71 sp905187815
XZ9.bin.4	Archaea	Methanobacteriota	Methanobacteria	Methanobacteriales	Methanobacteriaceae	Methanosphaera	Unknown		SRS065504_65	Archaea	Thermoplasmatota	Thermoplasmata	Methanomassiliicoccales	Methanomassiliicoccaceae	Methanomassiliicoccus_A	Methanomassiliicoccus_A intestinalis		META18IMWYN18_GD-HS-F3_bin.28.permissive	Archaea	Thermoplasmatota	Thermoplasmata	Methanomassiliicoccales	Methanomethylophilaceae	UBA71	UBA71 sp905187815
TP20200815-DZC20_DT2009055490-1_bin.96	Archaea	Methanobacteriota	Methanobacteria	Methanobacteriales	Methanobacteriaceae	Methanobrevibacter_A	Unknown		SRS1596774_110	Archaea	Thermoplasmatota	Thermoplasmata	Methanomassiliicoccales	Methanomethylophilaceae	Methanomethylophilus	Methanomethylophilus alvus		MAGs_co_11661	Archaea	Thermoplasmatota	Thermoplasmata	Methanomassiliicoccales	Methanomethylophilaceae	UBA71	UBA71 sp905187815
XJ22.bin.137	Archaea	Methanobacteriota	Methanobacteria	Methanobacteriales	Methanobacteriaceae	Methanobrevibacter	Unknown		SRS1596867_136	Archaea	Thermoplasmatota	Thermoplasmata	Methanomassiliicoccales	Methanomethylophilaceae	Methanomethylophilus	Methanomethylophilus alvus		MAGs_co_6683	Archaea	Thermoplasmatota	Thermoplasmata	Methanomassiliicoccales	Methanomethylophilaceae	UBA71	UBA71 sp905187815
XZ16.bin.55	Archaea	Methanobacteriota	Methanobacteria	Methanobacteriales	Methanobacteriaceae	Methanobrevibacter_A	Unknown		ERS235547_16	Archaea	Methanobacteriota	Methanobacteria	Methanobacteriales	Methanobacteriaceae	Methanosphaera	Methanosphaera stadtmanae		MAGs_co_564	Archaea	Thermoplasmatota	Thermoplasmata	Methanomassiliicoccales	Methanomethylophilaceae	UBA71	UBA71 sp944320485
TP20200814-DZC100_DT2009055428-1_bin.361	Archaea	Halobacteriota	Methanomicrobia	Methanomicrobiales	Methanocorpusculaceae	Methanocorpusculum	Unknown		ERS608476_84	Archaea	Methanobacteriota	Methanobacteria	Methanobacteriales	Methanobacteriaceae	Methanosphaera	Methanosphaera stadtmanae		MAGs_co_7347	Archaea	Thermoplasmatota	Thermoplasmata	Methanomassiliicoccales	Methanomethylophilaceae	UBA71	UBA71 sp944320485
TP20200814-DZC27_DT2009055355-1_bin.229	Archaea	Methanobacteriota	Methanobacteria	Methanobacteriales	Methanobacteriaceae	Methanobrevibacter	Unknown		SRS476144_101	Archaea	Methanobacteriota	Methanobacteria	Methanobacteriales	Methanobacteriaceae	Methanosphaera	Methanosphaera stadtmanae		MAGs_co_6661	Archaea	Thermoplasmatota	Thermoplasmata	Methanomassiliicoccales	Methanomethylophilaceae	UBA71	UBA71 sp944322255
TP20200814-DZC76_DT2009055404-1_bin.21	Archaea	Halobacteriota	Methanomicrobia	Methanomicrobiales	Methanocorpusculaceae	Methanocorpusculum	Unknown		ERS396357_24	Archaea	Thermoplasmatota	Thermoplasmata	Methanomassiliicoccales	Methanomethylophilaceae	UBA71	UBA71 sp006954465		MAGs_co_9714	Archaea	Thermoplasmatota	Thermoplasmata	Methanomassiliicoccales	Methanomethylophilaceae	UBA71	UBA71 sp944322255
TP20200815-DZC61_DT2009055531-1_bin.316	Archaea	Methanobacteriota	Methanobacteria	Methanobacteriales	Methanobacteriaceae	Methanobrevibacter_A	Unknown		ERS537304_25	Archaea	Thermoplasmatota	Thermoplasmata	Methanomassiliicoccales	Methanomethylophilaceae	UBA71	UBA71 sp006954465		24901884_bin.484	Archaea	Thermoplasmatota	Thermoplasmata	Methanomassiliicoccales	Methanomethylophilaceae	UBA71	Unknown
TP20200815-DZC73_DT2009055543-1_bin.126	Archaea	Methanobacteriota	Methanobacteria	Methanobacteriales	Methanobacteriaceae	Methanobrevibacter	Unknown		SRS475534_6	Archaea	Thermoplasmatota	Thermoplasmata	Methanomassiliicoccales	Methanomethylophilaceae	UBA71	UBA71 sp006954465		MAGs_co_4622	Archaea	Thermoplasmatota	Thermoplasmata	Methanomassiliicoccales	Methanomethylophilaceae	UBA71	Unknown
TP20200814-DZC103_DT2009055431-1_bin.61	Archaea	Methanobacteriota	Methanobacteria	Methanobacteriales	Methanobacteriaceae	Methanobrevibacter_A	Unknown		SRS475537_88	Archaea	Thermoplasmatota	Thermoplasmata	Methanomassiliicoccales	Methanomethylophilaceae	UBA71	UBA71 sp006954465		MAGs_co_8190	Archaea	Thermoplasmatota	Thermoplasmata	Methanomassiliicoccales	Methanomethylophilaceae	UBA71	Unknown
TP20200814-DZC92_DT2009055420-1_bin.293	Archaea	Methanobacteriota	Methanobacteria	Methanobacteriales	Methanobacteriaceae	Methanobrevibacter_A	Unknown		SRS475698_82	Archaea	Thermoplasmatota	Thermoplasmata	Methanomassiliicoccales	Methanomethylophilaceae	UBA71	UBA71 sp006954465
TP20200815-DZC43_DT2009055513-1_bin.277	Archaea	Methanobacteriota	Methanobacteria	Methanobacteriales	Methanobacteriaceae	Methanobrevibacter	Unknown		SRS475981_18	Archaea	Thermoplasmatota	Thermoplasmata	Methanomassiliicoccales	Methanomethylophilaceae	UBA71	UBA71 sp006954465
XJ19.bin.41	Archaea	Methanobacteriota	Methanobacteria	Methanobacteriales	Methanobacteriaceae	Methanosphaera	Unknown		SRS476014_24	Archaea	Thermoplasmatota	Thermoplasmata	Methanomassiliicoccales	Methanomethylophilaceae	UBA71	UBA71 sp006954465
XZ16.bin.71	Archaea	Methanobacteriota	Methanobacteria	Methanobacteriales	Methanobacteriaceae	Methanobrevibacter_A	Unknown		SRS476035_1	Archaea	Thermoplasmatota	Thermoplasmata	Methanomassiliicoccales	Methanomethylophilaceae	UBA71	UBA71 sp006954465
TP20200814-DZC58_DT2009055386-1_bin.279	Archaea	Methanobacteriota	Methanobacteria	Methanobacteriales	Methanobacteriaceae	Methanobrevibacter	Unknown		SRS476070_151	Archaea	Thermoplasmatota	Thermoplasmata	Methanomassiliicoccales	Methanomethylophilaceae	UBA71	UBA71 sp006954465
TP20200815-DZC19_DT2009055489-1_bin.79	Archaea	Methanobacteriota	Methanobacteria	Methanobacteriales	Methanobacteriaceae	Methanobrevibacter_A	Unknown		SRS476094_66	Archaea	Thermoplasmatota	Thermoplasmata	Methanomassiliicoccales	Methanomethylophilaceae	UBA71	UBA71 sp006954465
XJ20.bin.84	Archaea	Methanobacteriota	Methanobacteria	Methanobacteriales	Methanobacteriaceae	Methanosphaera	Unknown		SRS476098_6	Archaea	Thermoplasmatota	Thermoplasmata	Methanomassiliicoccales	Methanomethylophilaceae	UBA71	UBA71 sp006954465
XJ20.bin.87	Archaea	Methanobacteriota	Methanobacteria	Methanobacteriales	Methanobacteriaceae	Methanobrevibacter_A	Unknown		SRS476144_87	Archaea	Thermoplasmatota	Thermoplasmata	Methanomassiliicoccales	Methanomethylophilaceae	UBA71	UBA71 sp006954465
TP20200814-DZC10_DT2009055435-1_bin.112	Archaea	Methanobacteriota	Methanobacteria	Methanobacteriales	Methanobacteriaceae	Methanobrevibacter	Unknown		SRS476155_10	Archaea	Thermoplasmatota	Thermoplasmata	Methanomassiliicoccales	Methanomethylophilaceae	UBA71	UBA71 sp006954465
TP20200814-DZC70_DT2009055398-1_bin.48	Archaea	Methanobacteriota	Methanobacteria	Methanobacteriales	Methanobacteriaceae	Methanobrevibacter_A	Unknown		SRS476187_56	Archaea	Thermoplasmatota	Thermoplasmata	Methanomassiliicoccales	Methanomethylophilaceae	UBA71	UBA71 sp006954465
TP20200815-DZC48_DT2009055518-1_bin.191	Archaea	Methanobacteriota	Methanobacteria	Methanobacteriales	Methanobacteriaceae	Methanobrevibacter	Unknown		SRS476192_17	Archaea	Thermoplasmatota	Thermoplasmata	Methanomassiliicoccales	Methanomethylophilaceae	UBA71	UBA71 sp006954465
TP20200815-DZC9_DT2009055479-1_bin.114	Archaea	Methanobacteriota	Methanobacteria	Methanobacteriales	Methanobacteriaceae	Methanobrevibacter_A	Unknown		SRS476430_114	Archaea	Thermoplasmatota	Thermoplasmata	Methanomassiliicoccales	Methanomethylophilaceae	UBA71	UBA71 sp006954465
XJ19.bin.62	Archaea	Methanobacteriota	Methanobacteria	Methanobacteriales	Methanobacteriaceae	Methanosphaera	Unknown		SRS883021_6	Archaea	Thermoplasmatota	Thermoplasmata	Methanomassiliicoccales	Methanomethylophilaceae	UBA71	UBA71 sp006954465
XZ14.bin.23	Archaea	Methanobacteriota	Methanobacteria	Methanobacteriales	Methanobacteriaceae	Methanobrevibacter_A	Unknown		SRS475979_79	Archaea	Thermoplasmatota	Thermoplasmata	Methanomassiliicoccales	Methanomethylophilaceae	UBA71	UBA71 sp900767505
TP20200814-DZC127_DT2009055455-1_bin.123	Archaea	Methanobacteriota	Methanobacteria	Methanobacteriales	Methanobacteriaceae	Methanobrevibacter	Unknown		SRS476164_6	Archaea	Thermoplasmatota	Thermoplasmata	Methanomassiliicoccales	Methanomethylophilaceae	UBA71	UBA71 sp900767505
TP20200815-DZC62_DT2009055532-1_bin.228	Archaea	Methanobacteriota	Methanobacteria	Methanobacteriales	Methanobacteriaceae	Methanobrevibacter	Unknown		SRS476193_74	Archaea	Thermoplasmatota	Thermoplasmata	Methanomassiliicoccales	Methanomethylophilaceae	UBA71	UBA71 sp945492685
TP20200815-DZC8_DT2009055478-1_bin.48	Archaea	Methanobacteriota	Methanobacteria	Methanobacteriales	Methanobacteriaceae	Methanobrevibacter	Unknown		SRS476289_14	Archaea	Thermoplasmatota	Thermoplasmata	Methanomassiliicoccales	Methanomethylophilaceae	UBA71	UBA71 sp945492685
TP20200814-DZC46_DT2009055374-1_bin.74	Archaea	Methanobacteriota	Methanobacteria	Methanobacteriales	Methanobacteriaceae	Methanobrevibacter_A	Unknown		SRS475990_94	Archaea	Thermoplasmatota	Thermoplasmata	Methanomassiliicoccales	Methanomethylophilaceae	UBA71	Unknown
TP20200815-DZC12_DT2009055482-1_bin.101	Archaea	Methanobacteriota	Methanobacteria	Methanobacteriales	Methanobacteriaceae	Methanobrevibacter_A	Unknown		SRS476050_2	Archaea	Thermoplasmatota	Thermoplasmata	Methanomassiliicoccales	Methanomethylophilaceae	UBA71	Unknown
QH3.bin.27	Archaea	Methanobacteriota	Methanobacteria	Methanobacteriales	Methanobacteriaceae	Methanobrevibacter_A	Unknown		SRS476169_69	Archaea	Thermoplasmatota	Thermoplasmata	Methanomassiliicoccales	Methanomethylophilaceae	UBA71	Unknown
TP20200812-DBC20_DT2009055243-1_bin.169	Archaea	Methanobacteriota	Methanobacteria	Methanobacteriales	Methanobacteriaceae	Methanobrevibacter	Unknown
TP20200814-DZC27_DT2009055355-1_bin.49	Archaea	Halobacteriota	Methanomicrobia	Methanomicrobiales	Methanocorpusculaceae	Methanocorpusculum	Unknown
XJ18.bin.17	Archaea	Methanobacteriota	Methanobacteria	Methanobacteriales	Methanobacteriaceae	Methanosphaera	Unknown
XZ11.bin.45	Archaea	Methanobacteriota	Methanobacteria	Methanobacteriales	Methanobacteriaceae	Methanobrevibacter	Unknown
QH3.bin.60	Archaea	Methanobacteriota	Methanobacteria	Methanobacteriales	Methanobacteriaceae	Methanobrevibacter_A	Unknown
QH4.bin.42	Archaea	Methanobacteriota	Methanobacteria	Methanobacteriales	Methanobacteriaceae	Methanobrevibacter	Unknown
TP20200814-DZC53_DT2009055381-1_bin.172	Archaea	Methanobacteriota	Methanobacteria	Methanobacteriales	Methanobacteriaceae	Methanobrevibacter	Unknown
XZ14.bin.10	Archaea	Methanobacteriota	Methanobacteria	Methanobacteriales	Methanobacteriaceae	Methanosphaera	Unknown
XJ19.bin.88	Archaea	Methanobacteriota	Methanobacteria	Methanobacteriales	Methanobacteriaceae	Methanobrevibacter_A	Unknown
QH5.bin.12	Archaea	Methanobacteriota	Methanobacteria	Methanobacteriales	Methanobacteriaceae	Methanobrevibacter	Unknown
TP20200814-DZC115_DT2009055443-1_bin.64	Archaea	Halobacteriota	Methanomicrobia	Methanomicrobiales	Methanocorpusculaceae	Methanocorpusculum	Unknown
TP20200814-DZC93_DT2009055421-1_bin.68	Archaea	Methanobacteriota	Methanobacteria	Methanobacteriales	Methanobacteriaceae	Methanobrevibacter_A	Unknown
XZ1.bin.33	Archaea	Methanobacteriota	Methanobacteria	Methanobacteriales	Methanobacteriaceae	Methanobrevibacter_A	Unknown
TP20200814-DZC105_DT2009055433-1_bin.398	Archaea	Methanobacteriota	Methanobacteria	Methanobacteriales	Methanobacteriaceae	Methanobrevibacter_A	Unknown
TP20200812-DBC58_DT2009055281-1_bin.25	Archaea	Halobacteriota	Methanomicrobia	Methanomicrobiales	Methanocorpusculaceae	Methanocorpusculum	Unknown
TP20200815-DZC23_DT2009055493-1_bin.200	Archaea	Methanobacteriota	Methanobacteria	Methanobacteriales	Methanobacteriaceae	Methanobrevibacter	Unknown
XJ13.bin.58	Archaea	Halobacteriota	Methanomicrobia	Methanomicrobiales	Methanocorpusculaceae	Methanocorpusculum	Unknown
TP20200814-DZC93_DT2009055421-1_bin.33	Archaea	Methanobacteriota	Methanobacteria	Methanobacteriales	Methanobacteriaceae	Methanobrevibacter	Unknown
XZ13.bin.55	Archaea	Methanobacteriota	Methanobacteria	Methanobacteriales	Methanobacteriaceae	Methanobrevibacter_A	Unknown
TP20200815-DZC15_DT2009055485-1_bin.33	Archaea	Methanobacteriota	Methanobacteria	Methanobacteriales	Methanobacteriaceae	Methanobrevibacter_A	Unknown
TP20200815-DZC33_DT2009055503-1_bin.87	Archaea	Methanobacteriota	Methanobacteria	Methanobacteriales	Methanobacteriaceae	Methanobrevibacter_A	Unknown
TP20200815-DZC35_DT2009055505-1_bin.14	Archaea	Methanobacteriota	Methanobacteria	Methanobacteriales	Methanobacteriaceae	Methanobrevibacter_A	Unknown
TP20200824-WDL18_DT2009055565-1_bin.148	Archaea	Methanobacteriota	Methanobacteria	Methanobacteriales	Methanobacteriaceae	Methanobrevibacter_A	Unknown
XJ21.bin.8	Archaea	Methanobacteriota	Methanobacteria	Methanobacteriales	Methanobacteriaceae	Methanobrevibacter	Unknown
QH14.bin.10	Archaea	Methanobacteriota	Methanobacteria	Methanobacteriales	Methanobacteriaceae	Methanobrevibacter_A	Unknown
QH16.bin.10	Archaea	Methanobacteriota	Methanobacteria	Methanobacteriales	Methanobacteriaceae	Methanosphaera	Unknown
TP20200812-DBC49_DT2009055272-1_bin.361	Archaea	Methanobacteriota	Methanobacteria	Methanobacteriales	Methanobacteriaceae	Methanobrevibacter_A	Unknown
XJ17.bin.24	Archaea	Methanobacteriota	Methanobacteria	Methanobacteriales	Methanobacteriaceae	Methanobrevibacter_A	Unknown
TP20200814-DZC97_DT2009055425-1_bin.233	Archaea	Methanobacteriota	Methanobacteria	Methanobacteriales	Methanobacteriaceae	Methanobrevibacter	Unknown
TP20200815-DZC33_DT2009055503-1_bin.157	Archaea	Methanobacteriota	Methanobacteria	Methanobacteriales	Methanobacteriaceae	Methanobrevibacter	Unknown
QH21.bin.60	Archaea	Methanobacteriota	Methanobacteria	Methanobacteriales	Methanobacteriaceae	Methanosphaera	Unknown
TP20200815-DZC46_DT2009055516-1_bin.103	Archaea	Methanobacteriota	Methanobacteria	Methanobacteriales	Methanobacteriaceae	Methanobrevibacter_A	Unknown
TP20200815-DZC53_DT2009055523-1_bin.73	Archaea	Methanobacteriota	Methanobacteria	Methanobacteriales	Methanobacteriaceae	Methanobrevibacter_A	Unknown
XZ11.bin.38	Archaea	Methanobacteriota	Methanobacteria	Methanobacteriales	Methanobacteriaceae	Methanobrevibacter_A	Unknown
TP20200812-DBC41_DT2009055264-1_bin.294	Archaea	Methanobacteriota	Methanobacteria	Methanobacteriales	Methanobacteriaceae	Methanobrevibacter	Unknown
TP20200815-DZC30_DT2009055500-1_bin.226	Archaea	Methanobacteriota	Methanobacteria	Methanobacteriales	Methanobacteriaceae	Methanobrevibacter_A	Unknown
TP20200815-DZC50_DT2009055520-1_bin.146	Archaea	Methanobacteriota	Methanobacteria	Methanobacteriales	Methanobacteriaceae	Methanobrevibacter	Unknown
XJ4.bin.6	Archaea	Methanobacteriota	Methanobacteria	Methanobacteriales	Methanobacteriaceae	Methanobrevibacter	Unknown
XZ2.bin.35	Archaea	Methanobacteriota	Methanobacteria	Methanobacteriales	Methanobacteriaceae	Methanosphaera	Unknown
QH13.bin.67	Archaea	Methanobacteriota	Methanobacteria	Methanobacteriales	Methanobacteriaceae	Methanobrevibacter_A	Unknown
XJ8.bin.19	Archaea	Methanobacteriota	Methanobacteria	Methanobacteriales	Methanobacteriaceae	Methanobrevibacter	Unknown
TP20200815-DZC58_DT2009055528-1_bin.489	Archaea	Methanobacteriota	Methanobacteria	Methanobacteriales	Methanobacteriaceae	Methanobrevibacter_A	Unknown
TP20200814-DZC63_DT2009055391-1_bin.212	Archaea	Methanobacteriota	Methanobacteria	Methanobacteriales	Methanobacteriaceae	Methanobrevibacter	Unknown
TP20200824-WDL28_DT2009055566-1_bin.111	Archaea	Halobacteriota	Methanomicrobia	Methanomicrobiales	Methanocorpusculaceae	Methanocorpusculum	Unknown
QH17.bin.3	Archaea	Methanobacteriota	Methanobacteria	Methanobacteriales	Methanobacteriaceae	Methanobrevibacter_A	Unknown
QH2.bin.74	Archaea	Methanobacteriota	Methanobacteria	Methanobacteriales	Methanobacteriaceae	Methanobrevibacter_A	Unknown
TP20200812-DBC63_DT2009055286-1_bin.52	Archaea	Methanobacteriota	Methanobacteria	Methanobacteriales	Methanobacteriaceae	Methanobrevibacter	Unknown
XJ17.bin.43	Archaea	Methanobacteriota	Methanobacteria	Methanobacteriales	Methanobacteriaceae	Methanobrevibacter_A	Unknown
QH16.bin.126	Archaea	Methanobacteriota	Methanobacteria	Methanobacteriales	Methanobacteriaceae	Methanobrevibacter	Unknown
QH9.bin.60	Archaea	Methanobacteriota	Methanobacteria	Methanobacteriales	Methanobacteriaceae	Methanosphaera	Unknown
TP20200815-DZC35_DT2009055505-1_bin.7	Archaea	Methanobacteriota	Methanobacteria	Methanobacteriales	Methanobacteriaceae	Methanobrevibacter	Unknown
QH8.bin.132	Archaea	Methanobacteriota	Methanobacteria	Methanobacteriales	Methanobacteriaceae	Methanobrevibacter_A	Unknown
TP20200814-DZC58_DT2009055386-1_bin.305	Archaea	Methanobacteriota	Methanobacteria	Methanobacteriales	Methanobacteriaceae	Methanobrevibacter_A	Unknown
TP20200814-DZC62_DT2009055390-1_bin.69	Archaea	Halobacteriota	Methanomicrobia	Methanomicrobiales	Methanocorpusculaceae	Methanocorpusculum	Unknown
TP20200814-DZC94_DT2009055422-1_bin.9	Archaea	Methanobacteriota	Methanobacteria	Methanobacteriales	Methanobacteriaceae	Methanobrevibacter_A	Unknown
XJ20.bin.106	Archaea	Methanobacteriota	Methanobacteria	Methanobacteriales	Methanobacteriaceae	Methanosphaera	Unknown
QH18.bin.57	Archaea	Methanobacteriota	Methanobacteria	Methanobacteriales	Methanobacteriaceae	Methanobrevibacter	Unknown
TP20200814-DZC142_DT2009055470-1_bin.158	Archaea	Methanobacteriota	Methanobacteria	Methanobacteriales	Methanobacteriaceae	Methanobrevibacter	Unknown
TP20200824-WDL34_DT2009055567-1_bin.138	Archaea	Methanobacteriota	Methanobacteria	Methanobacteriales	Methanobacteriaceae	Methanobrevibacter_A	Unknown
TP20200814-DZC41_DT2009055369-1_bin.191	Archaea	Methanobacteriota	Methanobacteria	Methanobacteriales	Methanobacteriaceae	Methanobrevibacter_A	Unknown
TP20200814-DZC88_DT2009055416-1_bin.357	Archaea	Halobacteriota	Methanomicrobia	Methanomicrobiales	Methanocorpusculaceae	Methanocorpusculum	Unknown
XJ19.bin.18	Archaea	Methanobacteriota	Methanobacteria	Methanobacteriales	Methanobacteriaceae	Methanosphaera	Unknown
QH24.bin.9	Archaea	Methanobacteriota	Methanobacteria	Methanobacteriales	Methanobacteriaceae	Methanobrevibacter	Unknown
QH7.bin.111	Archaea	Methanobacteriota	Methanobacteria	Methanobacteriales	Methanobacteriaceae	Methanobrevibacter	Unknown
TP20200815-DZC38_DT2009055508-1_bin.273	Archaea	Methanobacteriota	Methanobacteria	Methanobacteriales	Methanobacteriaceae	Methanobrevibacter	Unknown
XZ18.bin.70	Archaea	Methanobacteriota	Methanobacteria	Methanobacteriales	Methanobacteriaceae	Methanobrevibacter_A	Unknown
XJ7.bin.80	Archaea	Methanobacteriota	Methanobacteria	Methanobacteriales	Methanobacteriaceae	Methanobrevibacter_A	Unknown
TP20200815-DZC73_DT2009055543-1_bin.128	Archaea	Methanobacteriota	Methanobacteria	Methanobacteriales	Methanobacteriaceae	Methanobrevibacter_A	Unknown
TP20200814-DZC50_DT2009055378-1_bin.230	Archaea	Halobacteriota	Methanomicrobia	Methanomicrobiales	Methanocorpusculaceae	Methanocorpusculum	Unknown
XZ14.bin.22	Archaea	Methanobacteriota	Methanobacteria	Methanobacteriales	Methanobacteriaceae	Methanobrevibacter_A	Unknown
QH12.bin.19	Archaea	Methanobacteriota	Methanobacteria	Methanobacteriales	Methanobacteriaceae	Methanobrevibacter	Unknown
XZ9.bin.59	Archaea	Methanobacteriota	Methanobacteria	Methanobacteriales	Methanobacteriaceae	Methanosphaera	Unknown
TP20200814-DZC43_DT2009055371-1_bin.136	Archaea	Methanobacteriota	Methanobacteria	Methanobacteriales	Methanobacteriaceae	Methanobrevibacter	Unknown
TP20200814-DZC51_DT2009055379-1_bin.169	Archaea	Methanobacteriota	Methanobacteria	Methanobacteriales	Methanobacteriaceae	Methanobrevibacter	Unknown
TP20200815-DZC30_DT2009055500-1_bin.14	Archaea	Methanobacteriota	Methanobacteria	Methanobacteriales	Methanobacteriaceae	Methanobrevibacter_A	Unknown
TP20200814-DZC105_DT2009055433-1_bin.360	Archaea	Methanobacteriota	Methanobacteria	Methanobacteriales	Methanobacteriaceae	Methanobrevibacter	Unknown
TP20200815-DZC50_DT2009055520-1_bin.244	Archaea	Methanobacteriota	Methanobacteria	Methanobacteriales	Methanobacteriaceae	Methanobrevibacter_A	Unknown
TP20200815-DZC75_DT2009055545-1_bin.6	Archaea	Methanobacteriota	Methanobacteria	Methanobacteriales	Methanobacteriaceae	Methanobrevibacter_A	Unknown
TP20200814-DZC92_DT2009055420-1_bin.145	Archaea	Halobacteriota	Methanomicrobia	Methanomicrobiales	Methanocorpusculaceae	Methanocorpusculum	Unknown
TP20200825-WDL31_DT2009055597-1_bin.1	Archaea	Thermoplasmatota	Thermoplasmata	Methanomassiliicoccales	Methanomethylophilaceae	UBA71	Unknown
XJ14.bin.96	Archaea	Methanobacteriota	Methanobacteria	Methanobacteriales	Methanobacteriaceae	Methanobrevibacter	Unknown
XZ19.bin.25	Archaea	Methanobacteriota	Methanobacteria	Methanobacteriales	Methanobacteriaceae	Methanobrevibacter_A	Unknown
TP20200815-DZC74_DT2009055544-1_bin.238	Archaea	Methanobacteriota	Methanobacteria	Methanobacteriales	Methanobacteriaceae	Methanobrevibacter	Unknown
XZ3.bin.5	Archaea	Methanobacteriota	Methanobacteria	Methanobacteriales	Methanobacteriaceae	Methanobrevibacter_A	Unknown
XZ6.bin.47	Archaea	Methanobacteriota	Methanobacteria	Methanobacteriales	Methanobacteriaceae	Methanobrevibacter_A	Unknown
TP20200814-DZC49_DT2009055377-1_bin.6	Archaea	Methanobacteriota	Methanobacteria	Methanobacteriales	Methanobacteriaceae	Methanobrevibacter_A	Unknown
TP20200815-DZC58_DT2009055528-1_bin.437	Archaea	Halobacteriota	Methanomicrobia	Methanomicrobiales	Methanocorpusculaceae	Methanocorpusculum	Unknown
QH5.bin.91	Archaea	Methanobacteriota	Methanobacteria	Methanobacteriales	Methanobacteriaceae	Methanosphaera	Unknown
TP20200815-DZC30_DT2009055500-1_bin.74	Archaea	Methanobacteriota	Methanobacteria	Methanobacteriales	Methanobacteriaceae	Methanobrevibacter_A	Unknown
TP20200815-DZC23_DT2009055493-1_bin.142	Archaea	Methanobacteriota	Methanobacteria	Methanobacteriales	Methanobacteriaceae	Methanobrevibacter_A	Unknown
TP20200815-DZC36_DT2009055506-1_bin.188	Archaea	Methanobacteriota	Methanobacteria	Methanobacteriales	Methanobacteriaceae	Methanobrevibacter_A	Unknown
TP20200824-WDL39_DT2009055568-1_bin.208	Archaea	Halobacteriota	Methanomicrobia	Methanomicrobiales	Methanocorpusculaceae	Methanocorpusculum	Unknown
XJ24.bin.105	Archaea	Methanobacteriota	Methanobacteria	Methanobacteriales	Methanobacteriaceae	Methanobrevibacter_A	Unknown
XZ12.bin.45	Archaea	Halobacteriota	Methanomicrobia	Methanomicrobiales	Methanocorpusculaceae	Methanocorpusculum	Unknown
XZ15.bin.75	Archaea	Methanobacteriota	Methanobacteria	Methanobacteriales	Methanobacteriaceae	Methanobrevibacter_A	Unknown
TP20200814-DZC41_DT2009055369-1_bin.107	Archaea	Methanobacteriota	Methanobacteria	Methanobacteriales	Methanobacteriaceae	Methanobrevibacter_A	Unknown
XZ8.bin.27	Archaea	Methanobacteriota	Methanobacteria	Methanobacteriales	Methanobacteriaceae	Methanobrevibacter_A	Unknown
XJ1.bin.23	Archaea	Halobacteriota	Methanomicrobia	Methanomicrobiales	Methanocorpusculaceae	Methanocorpusculum	Unknown
XZ2.bin.41	Archaea	Methanobacteriota	Methanobacteria	Methanobacteriales	Methanobacteriaceae	Methanobrevibacter_A	Unknown
XZ9.bin.68	Archaea	Methanobacteriota	Methanobacteria	Methanobacteriales	Methanobacteriaceae	Methanobrevibacter_A	Unknown
TP20200815-DZC66_DT2009055536-1_bin.104	Archaea	Methanobacteriota	Methanobacteria	Methanobacteriales	Methanobacteriaceae	Methanobrevibacter	Unknown
TP20200824-WDL77_DT2009055586-1_bin.132	Archaea	Methanobacteriota	Methanobacteria	Methanobacteriales	Methanobacteriaceae	Methanobrevibacter_A	Unknown
XZ12.bin.30	Archaea	Methanobacteriota	Methanobacteria	Methanobacteriales	Methanobacteriaceae	Methanobrevibacter_A	Unknown
TP20200814-DZC74_DT2009055402-1_bin.165	Archaea	Methanobacteriota	Methanobacteria	Methanobacteriales	Methanobacteriaceae	Methanobrevibacter_A	Unknown
TP20200814-DZC97_DT2009055425-1_bin.3	Archaea	Methanobacteriota	Methanobacteria	Methanobacteriales	Methanobacteriaceae	Methanobrevibacter_A	Unknown
TP20200815-DZC51_DT2009055521-1_bin.169	Archaea	Methanobacteriota	Methanobacteria	Methanobacteriales	Methanobacteriaceae	Methanobrevibacter_A	Unknown
QH22.bin.64	Archaea	Methanobacteriota	Methanobacteria	Methanobacteriales	Methanobacteriaceae	Methanobrevibacter	Unknown
TP20200814-DZC44_DT2009055372-1_bin.318	Archaea	Halobacteriota	Methanomicrobia	Methanomicrobiales	Methanocorpusculaceae	Methanocorpusculum	Unknown
XJ6.bin.80	Archaea	Methanobacteriota	Methanobacteria	Methanobacteriales	Methanobacteriaceae	Methanobrevibacter	Unknown
XJ1.bin.72	Archaea	Methanobacteriota	Methanobacteria	Methanobacteriales	Methanobacteriaceae	Methanobrevibacter	Unknown
TP20200815-DZC20_DT2009055490-1_bin.248	Archaea	Methanobacteriota	Methanobacteria	Methanobacteriales	Methanobacteriaceae	Methanobrevibacter_A	Unknown
XZ11.bin.3	Archaea	Methanobacteriota	Methanobacteria	Methanobacteriales	Methanobacteriaceae	Methanosphaera	Unknown
TP20200814-DZC103_DT2009055431-1_bin.362	Archaea	Methanobacteriota	Methanobacteria	Methanobacteriales	Methanobacteriaceae	Methanobrevibacter	Unknown
TP20200814-DZC58_DT2009055386-1_bin.203	Archaea	Methanobacteriota	Methanobacteria	Methanobacteriales	Methanobacteriaceae	Methanobrevibacter_A	Unknown
TP20200815-DZC42_DT2009055512-1_bin.141	Archaea	Methanobacteriota	Methanobacteria	Methanobacteriales	Methanobacteriaceae	Methanobrevibacter_A	Unknown
TP20200814-DZC92_DT2009055420-1_bin.383	Archaea	Methanobacteriota	Methanobacteria	Methanobacteriales	Methanobacteriaceae	Methanobrevibacter_A	Unknown
TP20200815-DZC17_DT2009055487-1_bin.81	Archaea	Methanobacteriota	Methanobacteria	Methanobacteriales	Methanobacteriaceae	Methanobrevibacter_A	Unknown
TP20200815-DZC41_DT2009055511-1_bin.83	Archaea	Methanobacteriota	Methanobacteria	Methanobacteriales	Methanobacteriaceae	Methanobrevibacter_A	Unknown
XJ19.bin.109	Archaea	Methanobacteriota	Methanobacteria	Methanobacteriales	Methanobacteriaceae	Methanosphaera	Unknown
QH10.bin.38	Archaea	Methanobacteriota	Methanobacteria	Methanobacteriales	Methanobacteriaceae	Methanosphaera	Unknown
TP20200815-DZC12_DT2009055482-1_bin.117	Archaea	Methanobacteriota	Methanobacteria	Methanobacteriales	Methanobacteriaceae	Methanobrevibacter	Unknown
TP20200815-DZC48_DT2009055518-1_bin.213	Archaea	Methanobacteriota	Methanobacteria	Methanobacteriales	Methanobacteriaceae	Methanobrevibacter_A	Unknown
XZ8.bin.2	Archaea	Methanobacteriota	Methanobacteria	Methanobacteriales	Methanobacteriaceae	Methanobrevibacter	Unknown
QH2.bin.56	Archaea	Methanobacteriota	Methanobacteria	Methanobacteriales	Methanobacteriaceae	Methanobrevibacter_A	Unknown
TP20200814-DZC41_DT2009055369-1_bin.36	Archaea	Methanobacteriota	Methanobacteria	Methanobacteriales	Methanobacteriaceae	Methanobrevibacter_A	Unknown
TP20200814-DZC93_DT2009055421-1_bin.50	Archaea	Methanobacteriota	Methanobacteria	Methanobacteriales	Methanobacteriaceae	Methanobrevibacter_A	Unknown
TP20200814-DZC72_DT2009055400-1_bin.74	Archaea	Methanobacteriota	Methanobacteria	Methanobacteriales	Methanobacteriaceae	Methanobrevibacter_A	Unknown
TP20200815-DZC11_DT2009055481-1_bin.56	Archaea	Methanobacteriota	Methanobacteria	Methanobacteriales	Methanobacteriaceae	Methanobrevibacter_A	Unknown
TP20200815-DZC41_DT2009055511-1_bin.236	Archaea	Methanobacteriota	Methanobacteria	Methanobacteriales	Methanobacteriaceae	Methanobrevibacter	Unknown
TP20200812-DBC18_DT2009055241-1_bin.148	Archaea	Methanobacteriota	Methanobacteria	Methanobacteriales	Methanobacteriaceae	Methanobrevibacter	Unknown
TP20200815-DZC66_DT2009055536-1_bin.291	Archaea	Methanobacteriota	Methanobacteria	Methanobacteriales	Methanobacteriaceae	Methanobrevibacter_A	Unknown
XJ12.bin.27	Archaea	Methanobacteriota	Methanobacteria	Methanobacteriales	Methanobacteriaceae	Methanobrevibacter_A	Unknown
XZ20.bin.30	Archaea	Methanobacteriota	Methanobacteria	Methanobacteriales	Methanobacteriaceae	Methanobrevibacter_A	Unknown
XJ9.bin.31	Archaea	Methanobacteriota	Methanobacteria	Methanobacteriales	Methanobacteriaceae	Methanobrevibacter	Unknown
QH24.bin.53	Archaea	Methanobacteriota	Methanobacteria	Methanobacteriales	Methanobacteriaceae	Methanobrevibacter_A	Unknown
QH5.bin.48	Archaea	Methanobacteriota	Methanobacteria	Methanobacteriales	Methanobacteriaceae	Methanobrevibacter_A	Unknown
TP20200814-DZC42_DT2009055370-1_bin.332	Archaea	Halobacteriota	Methanomicrobia	Methanomicrobiales	Methanocorpusculaceae	Methanocorpusculum	Unknown
TP20200815-DZC49_DT2009055519-1_bin.63	Archaea	Thermoplasmatota	Thermoplasmata	Methanomassiliicoccales	Methanomethylophilaceae	UBA71	Unknown
XJ4.bin.24	Archaea	Halobacteriota	Methanomicrobia	Methanomicrobiales	Methanocorpusculaceae	Methanocorpusculum	Unknown
TP20200814-DZC84_DT2009055412-1_bin.101	Archaea	Methanobacteriota	Methanobacteria	Methanobacteriales	Methanobacteriaceae	Methanobrevibacter	Unknown
TP20200824-WDL18_DT2009055565-1_bin.263	Archaea	Methanobacteriota	Methanobacteria	Methanobacteriales	Methanobacteriaceae	Methanobrevibacter	Unknown
XJ24.bin.1	Archaea	Methanobacteriota	Methanobacteria	Methanobacteriales	Methanobacteriaceae	Methanosphaera	Unknown
XZ19.bin.26	Archaea	Methanobacteriota	Methanobacteria	Methanobacteriales	Methanobacteriaceae	Methanobrevibacter	Unknown
QH14.bin.109	Archaea	Methanobacteriota	Methanobacteria	Methanobacteriales	Methanobacteriaceae	Methanosphaera	Unknown
TP20200814-DZC105_DT2009055433-1_bin.66	Archaea	Methanobacteriota	Methanobacteria	Methanobacteriales	Methanobacteriaceae	Methanobrevibacter_A	Unknown
TP20200815-DZC60_DT2009055530-1_bin.195	Archaea	Methanobacteriota	Methanobacteria	Methanobacteriales	Methanobacteriaceae	Methanobrevibacter	Unknown
TP20200815-DZC73_DT2009055543-1_bin.187	Archaea	Methanobacteriota	Methanobacteria	Methanobacteriales	Methanobacteriaceae	Methanobrevibacter_A	Unknown
TP20200824-WDL34_DT2009055567-1_bin.204	Archaea	Methanobacteriota	Methanobacteria	Methanobacteriales	Methanobacteriaceae	Methanobrevibacter_A	Unknown
TP20200814-DZC142_DT2009055470-1_bin.300	Archaea	Methanobacteriota	Methanobacteria	Methanobacteriales	Methanobacteriaceae	Methanobrevibacter_A	Unknown
TP20200815-DZC59_DT2009055529-1_bin.154	Archaea	Methanobacteriota	Methanobacteria	Methanobacteriales	Methanobacteriaceae	Methanobrevibacter	Unknown
XZ8.bin.50	Archaea	Methanobacteriota	Methanobacteria	Methanobacteriales	Methanobacteriaceae	Methanosphaera	Unknown
TP20200815-DZC58_DT2009055528-1_bin.582	Archaea	Methanobacteriota	Methanobacteria	Methanobacteriales	Methanobacteriaceae	Methanobrevibacter_A	Unknown
XZ9.bin.44	Archaea	Methanobacteriota	Methanobacteria	Methanobacteriales	Methanobacteriaceae	Methanobrevibacter_A	Unknown
TP20200812-DBC24_DT2009055247-1_bin.346	Archaea	Methanobacteriota	Methanobacteria	Methanobacteriales	Methanobacteriaceae	Methanobrevibacter	Unknown
TP20200812-DBC1_DT2009055224-1_bin.181	Archaea	Methanobacteriota	Methanobacteria	Methanobacteriales	Methanobacteriaceae	Methanobrevibacter_A	Unknown
TP20200812-DBC39_DT2009055262-1_bin.189	Archaea	Methanobacteriota	Methanobacteria	Methanobacteriales	Methanobacteriaceae	Methanobrevibacter	Unknown
TP20200815-DZC19_DT2009055489-1_bin.175	Archaea	Methanobacteriota	Methanobacteria	Methanobacteriales	Methanobacteriaceae	Methanobrevibacter	Unknown
TP20200815-DZC59_DT2009055529-1_bin.142	Archaea	Methanobacteriota	Methanobacteria	Methanobacteriales	Methanobacteriaceae	Methanobrevibacter_A	Unknown
TP20200824-WDL34_DT2009055567-1_bin.41	Archaea	Methanobacteriota	Methanobacteria	Methanobacteriales	Methanobacteriaceae	Methanobrevibacter_A	Unknown
TP20200825-WDL25_DT2009055596-1_bin.105	Archaea	Halobacteriota	Methanomicrobia	Methanomicrobiales	Methanocorpusculaceae	Methanocorpusculum	Unknown
TP20200825-WDL49_DT2009055602-1_bin.361	Archaea	Methanobacteriota	Methanobacteria	Methanobacteriales	Methanobacteriaceae	Methanobrevibacter_A	Unknown
XJ17.bin.35	Archaea	Methanobacteriota	Methanobacteria	Methanobacteriales	Methanobacteriaceae	Methanosphaera	Unknown
XZ16.bin.40	Archaea	Methanobacteriota	Methanobacteria	Methanobacteriales	Methanobacteriaceae	Methanosphaera	Unknown
TP20200814-DZC72_DT2009055400-1_bin.217	Archaea	Methanobacteriota	Methanobacteria	Methanobacteriales	Methanobacteriaceae	Methanobrevibacter_A	Unknown
TP20200812-DBC65_DT2009055288-1_bin.62	Archaea	Methanobacteriota	Methanobacteria	Methanobacteriales	Methanobacteriaceae	Methanobrevibacter	Unknown
TP20200814-DZC142_DT2009055470-1_bin.315	Archaea	Methanobacteriota	Methanobacteria	Methanobacteriales	Methanobacteriaceae	Methanobrevibacter_A	Unknown
XJ18.bin.9	Archaea	Methanobacteriota	Methanobacteria	Methanobacteriales	Methanobacteriaceae	Methanobrevibacter_A	Unknown
XJ24.bin.108	Archaea	Methanobacteriota	Methanobacteria	Methanobacteriales	Methanobacteriaceae	Methanosphaera	Unknown
XZ15.bin.24	Archaea	Methanobacteriota	Methanobacteria	Methanobacteriales	Methanobacteriaceae	Methanobrevibacter	Unknown
XZ8.bin.22	Archaea	Methanobacteriota	Methanobacteria	Methanobacteriales	Methanobacteriaceae	Methanobrevibacter_A	Unknown
TP20200814-DZC74_DT2009055402-1_bin.18	Archaea	Methanobacteriota	Methanobacteria	Methanobacteriales	Methanobacteriaceae	Methanobrevibacter	Unknown
TP20200815-DZC22_DT2009055492-1_bin.13	Archaea	Methanobacteriota	Methanobacteria	Methanobacteriales	Methanobacteriaceae	Methanobrevibacter	Unknown
XZ20.bin.41	Archaea	Methanobacteriota	Methanobacteria	Methanobacteriales	Methanobacteriaceae	Methanobrevibacter	Unknown
QH1.bin.40	Archaea	Methanobacteriota	Methanobacteria	Methanobacteriales	Methanobacteriaceae	Methanobrevibacter_A	Unknown
QH6.bin.88	Archaea	Methanobacteriota	Methanobacteria	Methanobacteriales	Methanobacteriaceae	Methanobrevibacter	Unknown
TP20200814-DZC79_DT2009055407-1_bin.63	Archaea	Methanobacteriota	Methanobacteria	Methanobacteriales	Methanobacteriaceae	Methanobrevibacter_A	Unknown
XJ2.bin.124	Archaea	Methanobacteriota	Methanobacteria	Methanobacteriales	Methanobacteriaceae	Methanobrevibacter	Unknown
XJ17.bin.8	Archaea	Methanobacteriota	Methanobacteria	Methanobacteriales	Methanobacteriaceae	Methanosphaera	Unknown
TP20200815-DZC57_DT2009055527-1_bin.203	Archaea	Methanobacteriota	Methanobacteria	Methanobacteriales	Methanobacteriaceae	Methanobrevibacter_A	Unknown
XZ5.bin.28	Archaea	Methanobacteriota	Methanobacteria	Methanobacteriales	Methanobacteriaceae	Methanobrevibacter	Unknown
TP20200815-DZC58_DT2009055528-1_bin.30	Archaea	Methanobacteriota	Methanobacteria	Methanobacteriales	Methanobacteriaceae	Methanobrevibacter	Unknown
QH14.bin.108	Archaea	Methanobacteriota	Methanobacteria	Methanobacteriales	Methanobacteriaceae	Methanobrevibacter	Unknown
XZ10.bin.30	Archaea	Methanobacteriota	Methanobacteria	Methanobacteriales	Methanobacteriaceae	Methanobrevibacter	Unknown
QH22.bin.51	Archaea	Methanobacteriota	Methanobacteria	Methanobacteriales	Methanobacteriaceae	Methanobrevibacter_A	Unknown
TP20200814-DZC85_DT2009055413-1_bin.296	Archaea	Halobacteriota	Methanomicrobia	Methanomicrobiales	Methanocorpusculaceae	Methanocorpusculum	Unknown
TP20200814-DZC92_DT2009055420-1_bin.249	Archaea	Methanobacteriota	Methanobacteria	Methanobacteriales	Methanobacteriaceae	Methanobrevibacter_A	Unknown
TP20200815-DZC38_DT2009055508-1_bin.233	Archaea	Methanobacteriota	Methanobacteria	Methanobacteriales	Methanobacteriaceae	Methanobrevibacter_A	Unknown
TP20200815-DZC47_DT2009055517-1_bin.291	Archaea	Methanobacteriota	Methanobacteria	Methanobacteriales	Methanobacteriaceae	Methanobrevibacter_A	Unknown
TP20200812-DBC31_DT2009055254-1_bin.457	Archaea	Methanobacteriota	Methanobacteria	Methanobacteriales	Methanobacteriaceae	Methanobrevibacter	Unknown
TP20200814-DZC72_DT2009055400-1_bin.156	Archaea	Methanobacteriota	Methanobacteria	Methanobacteriales	Methanobacteriaceae	Methanobrevibacter	Unknown
XZ10.bin.25	Archaea	Methanobacteriota	Methanobacteria	Methanobacteriales	Methanobacteriaceae	Methanobrevibacter_A	Unknown
TP20200814-DZC56_DT2009055384-1_bin.95	Archaea	Methanobacteriota	Methanobacteria	Methanobacteriales	Methanobacteriaceae	Methanobrevibacter	Unknown
TP20200815-DZC60_DT2009055530-1_bin.373	Archaea	Methanobacteriota	Methanobacteria	Methanobacteriales	Methanobacteriaceae	Methanobrevibacter_A	Unknown
TP20200824-WDL75_DT2009055584-1_bin.137	Archaea	Methanobacteriota	Methanobacteria	Methanobacteriales	Methanobacteriaceae	Methanobrevibacter_A	Unknown
XZ8.bin.19	Archaea	Methanobacteriota	Methanobacteria	Methanobacteriales	Methanobacteriaceae	Methanosphaera	Unknown
TP20200812-DBC43_DT2009055266-1_bin.200	Archaea	Methanobacteriota	Methanobacteria	Methanobacteriales	Methanobacteriaceae	Methanobrevibacter	Unknown
TP20200823-QMN50_DT2009055557-1_bin.282	Archaea	Methanobacteriota	Methanobacteria	Methanobacteriales	Methanobacteriaceae	Methanobrevibacter_A	Unknown
XZ1.bin.64	Archaea	Methanobacteriota	Methanobacteria	Methanobacteriales	Methanobacteriaceae	Methanobrevibacter	Unknown
XZ6.bin.60	Archaea	Methanobacteriota	Methanobacteria	Methanobacteriales	Methanobacteriaceae	Methanobrevibacter_A	Unknown
QH8.bin.131	Archaea	Methanobacteriota	Methanobacteria	Methanobacteriales	Methanobacteriaceae	Methanosphaera	Unknown
TP20200814-DZC93_DT2009055421-1_bin.209	Archaea	Methanobacteriota	Methanobacteria	Methanobacteriales	Methanobacteriaceae	Methanobrevibacter_A	Unknown
TP20200815-DZC17_DT2009055487-1_bin.139	Archaea	Methanobacteriota	Methanobacteria	Methanobacteriales	Methanobacteriaceae	Methanobrevibacter_A	Unknown
TP20200824-WDL73_DT2009055582-1_bin.203	Archaea	Methanobacteriota	Methanobacteria	Methanobacteriales	Methanobacteriaceae	Methanobrevibacter	Unknown
XJ6.bin.32	Archaea	Halobacteriota	Methanomicrobia	Methanomicrobiales	Methanocorpusculaceae	Methanocorpusculum	Unknown
QH22.bin.2	Archaea	Methanobacteriota	Methanobacteria	Methanobacteriales	Methanobacteriaceae	Methanosphaera	Unknown
TP20200815-DZC60_DT2009055530-1_bin.370	Archaea	Methanobacteriota	Methanobacteria	Methanobacteriales	Methanobacteriaceae	Methanobrevibacter_A	Unknown
XJ22.bin.114	Archaea	Halobacteriota	Methanomicrobia	Methanomicrobiales	Methanocorpusculaceae	Methanocorpusculum	Unknown
TP20200812-DBC2_DT2009055225-1_bin.244	Archaea	Methanobacteriota	Methanobacteria	Methanobacteriales	Methanobacteriaceae	Methanobrevibacter	Unknown
TP20200812-DBC38_DT2009055261-1_bin.233	Archaea	Methanobacteriota	Methanobacteria	Methanobacteriales	Methanobacteriaceae	Methanobrevibacter_A	Unknown
TP20200814-DZC132_DT2009055460-1_bin.92	Archaea	Methanobacteriota	Methanobacteria	Methanobacteriales	Methanobacteriaceae	Methanobrevibacter	Unknown
TP20200814-DZC79_DT2009055407-1_bin.182	Archaea	Methanobacteriota	Methanobacteria	Methanobacteriales	Methanobacteriaceae	Methanobrevibacter	Unknown
TP20200812-DBC23_DT2009055246-1_bin.291	Archaea	Methanobacteriota	Methanobacteria	Methanobacteriales	Methanobacteriaceae	Methanobrevibacter	Unknown
TP20200814-DZC121_DT2009055449-1_bin.36	Archaea	Methanobacteriota	Methanobacteria	Methanobacteriales	Methanobacteriaceae	Methanobrevibacter_A	Unknown
TP20200815-DZC26_DT2009055496-1_bin.294	Archaea	Methanobacteriota	Methanobacteria	Methanobacteriales	Methanobacteriaceae	Methanobrevibacter_A	Unknown
XZ4.bin.51	Archaea	Methanobacteriota	Methanobacteria	Methanobacteriales	Methanobacteriaceae	Methanobrevibacter_A	Unknown
TP20200814-DZC39_DT2009055367-1_bin.243	Archaea	Methanobacteriota	Methanobacteria	Methanobacteriales	Methanobacteriaceae	Methanosphaera	Unknown
TP20200825-WDL119_DT2009055619-1_bin.4	Archaea	Methanobacteriota	Methanobacteria	Methanobacteriales	Methanobacteriaceae	Methanobrevibacter_A	Unknown
XJ21.bin.113	Archaea	Halobacteriota	Methanomicrobia	Methanomicrobiales	Methanocorpusculaceae	Methanocorpusculum	Unknown
QH4.bin.41	Archaea	Methanobacteriota	Methanobacteria	Methanobacteriales	Methanobacteriaceae	Methanosphaera	Unknown
TP20200815-DZC53_DT2009055523-1_bin.251	Archaea	Methanobacteriota	Methanobacteria	Methanobacteriales	Methanobacteriaceae	Methanobrevibacter	Unknown
XJ2.bin.17	Archaea	Halobacteriota	Methanomicrobia	Methanomicrobiales	Methanocorpusculaceae	Methanocorpusculum	Unknown
TP20200814-DZC68_DT2009055396-1_bin.129	Archaea	Methanobacteriota	Methanobacteria	Methanobacteriales	Methanobacteriaceae	Methanobrevibacter_A	Unknown
XZ10.bin.24	Archaea	Methanobacteriota	Methanobacteria	Methanobacteriales	Methanobacteriaceae	Methanobrevibacter_A	Unknown
TP20200815-DZC57_DT2009055527-1_bin.207	Archaea	Methanobacteriota	Methanobacteria	Methanobacteriales	Methanobacteriaceae	Methanobrevibacter_A	Unknown
XJ3.bin.78	Archaea	Methanobacteriota	Methanobacteria	Methanobacteriales	Methanobacteriaceae	Methanobrevibacter	Unknown
TP20200824-WDL67_DT2009055577-1_bin.63	Archaea	Halobacteriota	Methanomicrobia	Methanomicrobiales	Methanocorpusculaceae	Methanocorpusculum	Unknown
QH13.bin.105	Archaea	Methanobacteriota	Methanobacteria	Methanobacteriales	Methanobacteriaceae	Methanosphaera	Unknown
TP20200814-DZC110_DT2009055438-1_bin.396	Archaea	Methanobacteriota	Methanobacteria	Methanobacteriales	Methanobacteriaceae	Methanobrevibacter_A	Unknown
TP20200814-DZC3_DT2009055331-1_bin.136	Archaea	Halobacteriota	Methanomicrobia	Methanomicrobiales	Methanocorpusculaceae	Methanocorpusculum	Unknown
TP20200814-DZC43_DT2009055371-1_bin.14	Archaea	Methanobacteriota	Methanobacteria	Methanobacteriales	Methanobacteriaceae	Methanobrevibacter_A	Unknown
TP20200825-WDL13_DT2009055594-1_bin.147	Archaea	Halobacteriota	Methanomicrobia	Methanomicrobiales	Methanocorpusculaceae	Methanocorpusculum	Unknown
QH16.bin.61	Archaea	Methanobacteriota	Methanobacteria	Methanobacteriales	Methanobacteriaceae	Methanobrevibacter_A	Unknown
TP20200812-DBC75_DT2009055298-1_bin.350	Archaea	Methanobacteriota	Methanobacteria	Methanobacteriales	Methanobacteriaceae	Methanobrevibacter	Unknown
TP20200814-DZC80_DT2009055408-1_bin.214	Archaea	Methanobacteriota	Methanobacteria	Methanobacteriales	Methanobacteriaceae	Methanobrevibacter	Unknown
TP20200815-DZC57_DT2009055527-1_bin.405	Archaea	Methanobacteriota	Methanobacteria	Methanobacteriales	Methanobacteriaceae	Methanobrevibacter	Unknown
TP20200814-DZC28_DT2009055356-1_bin.128	Archaea	Methanobacteriota	Methanobacteria	Methanobacteriales	Methanobacteriaceae	Methanobrevibacter	Unknown
TP20200814-DZC93_DT2009055421-1_bin.117	Archaea	Methanobacteriota	Methanobacteria	Methanobacteriales	Methanobacteriaceae	Methanobrevibacter_A	Unknown
TP20200815-DZC46_DT2009055516-1_bin.102	Archaea	Methanobacteriota	Methanobacteria	Methanobacteriales	Methanobacteriaceae	Methanobrevibacter	Unknown
XJ7.bin.66	Archaea	Methanobacteriota	Methanobacteria	Methanobacteriales	Methanobacteriaceae	Methanobrevibacter	Unknown
TP20200812-DBC20_DT2009055243-1_bin.232	Archaea	Methanobacteriota	Methanobacteria	Methanobacteriales	Methanobacteriaceae	Methanobrevibacter_A	Unknown
TP20200815-DZC22_DT2009055492-1_bin.107	Archaea	Methanobacteriota	Methanobacteria	Methanobacteriales	Methanobacteriaceae	Methanobrevibacter_A	Unknown
TP20200815-DZC35_DT2009055505-1_bin.133	Archaea	Methanobacteriota	Methanobacteria	Methanobacteriales	Methanobacteriaceae	Methanobrevibacter_A	Unknown
TP20200815-DZC5_DT2009055475-1_bin.266	Archaea	Methanobacteriota	Methanobacteria	Methanobacteriales	Methanobacteriaceae	Methanobrevibacter	Unknown
XJ16.bin.37	Archaea	Methanobacteriota	Methanobacteria	Methanobacteriales	Methanobacteriaceae	Methanobrevibacter	Unknown
TP20200812-DBC49_DT2009055272-1_bin.89	Archaea	Methanobacteriota	Methanobacteria	Methanobacteriales	Methanobacteriaceae	Methanobrevibacter	Unknown
XJ18.bin.50	Archaea	Methanobacteriota	Methanobacteria	Methanobacteriales	Methanobacteriaceae	Methanosphaera	Unknown
QH7.bin.132	Archaea	Methanobacteriota	Methanobacteria	Methanobacteriales	Methanobacteriaceae	Methanosphaera	Unknown
TP20200812-DBC44_DT2009055267-1_bin.15	Archaea	Methanobacteriota	Methanobacteria	Methanobacteriales	Methanobacteriaceae	Methanobrevibacter	Unknown
TP20200825-WDL19_DT2009055595-1_bin.158	Archaea	Halobacteriota	Methanosarcinia	Methanosarcinales	Methanosarcinaceae	Methanimicrococcus	Unknown
XZ3.bin.49	Archaea	Methanobacteriota	Methanobacteria	Methanobacteriales	Methanobacteriaceae	Methanobrevibacter_A	Unknown
TP20200814-DZC79_DT2009055407-1_bin.247	Archaea	Methanobacteriota	Methanobacteria	Methanobacteriales	Methanobacteriaceae	Methanobrevibacter_A	Unknown
XZ12.bin.33	Archaea	Methanobacteriota	Methanobacteria	Methanobacteriales	Methanobacteriaceae	Methanobrevibacter	Unknown
QH17.bin.23	Archaea	Methanobacteriota	Methanobacteria	Methanobacteriales	Methanobacteriaceae	Methanobrevibacter_A	Unknown
TP20200812-DBC62_DT2009055285-1_bin.194	Archaea	Methanobacteriota	Methanobacteria	Methanobacteriales	Methanobacteriaceae	Methanobrevibacter	Unknown
TP20200814-DZC46_DT2009055374-1_bin.166	Archaea	Methanobacteriota	Methanobacteria	Methanobacteriales	Methanobacteriaceae	Methanobrevibacter	Unknown
TP20200815-DZC74_DT2009055544-1_bin.325	Archaea	Methanobacteriota	Methanobacteria	Methanobacteriales	Methanobacteriaceae	Methanobrevibacter_A	Unknown
XZ6.bin.26	Archaea	Methanobacteriota	Methanobacteria	Methanobacteriales	Methanobacteriaceae	Methanosphaera	Unknown
XZ15.bin.22	Archaea	Methanobacteriota	Methanobacteria	Methanobacteriales	Methanobacteriaceae	Methanobrevibacter_A	Unknown
XZ17.bin.64	Archaea	Methanobacteriota	Methanobacteria	Methanobacteriales	Methanobacteriaceae	Methanobrevibacter_A	Unknown
XZ9.bin.16	Archaea	Methanobacteriota	Methanobacteria	Methanobacteriales	Methanobacteriaceae	Methanobrevibacter_A	Unknown
TP20200814-DZC110_DT2009055438-1_bin.295	Archaea	Methanobacteriota	Methanobacteria	Methanobacteriales	Methanobacteriaceae	Methanobrevibacter	Unknown
TP20200814-DZC84_DT2009055412-1_bin.80	Archaea	Methanobacteriota	Methanobacteria	Methanobacteriales	Methanobacteriaceae	Methanobrevibacter_A	Unknown
TP20200815-DZC9_DT2009055479-1_bin.84	Archaea	Methanobacteriota	Methanobacteria	Methanobacteriales	Methanobacteriaceae	Methanobrevibacter	Unknown
XJ11.bin.61	Archaea	Methanobacteriota	Methanobacteria	Methanobacteriales	Methanobacteriaceae	Methanobrevibacter	Unknown
XJ13.bin.14	Archaea	Methanobacteriota	Methanobacteria	Methanobacteriales	Methanobacteriaceae	Methanobrevibacter	Unknown
QH12.bin.58	Archaea	Methanobacteriota	Methanobacteria	Methanobacteriales	Methanobacteriaceae	Methanobrevibacter_A	Unknown
TP20200814-DZC93_DT2009055421-1_bin.318	Archaea	Methanobacteriota	Methanobacteria	Methanobacteriales	Methanobacteriaceae	Methanobrevibacter_A	Unknown
TP20200815-DZC31_DT2009055501-1_bin.128	Archaea	Methanobacteriota	Methanobacteria	Methanobacteriales	Methanobacteriaceae	Methanobrevibacter	Unknown
TP20200815-DZC70_DT2009055540-1_bin.32	Archaea	Methanobacteriota	Methanobacteria	Methanobacteriales	Methanobacteriaceae	Methanobrevibacter	Unknown
XJ3.bin.91	Archaea	Halobacteriota	Methanomicrobia	Methanomicrobiales	Methanocorpusculaceae	Methanocorpusculum	Unknown
